# Supplementary material for: Filamin C is Essential for mammalian myocardial integrity
Source: PLoS Genet. 2023 Jan 27;19(1):e1010630. doi: 10.1371/journal.pgen.1010630 (PMC9907827; doi:10.1371/journal.pgen.1010630)
Supplement: S1 Table — (XLSX) [file pgen.1010630.s003.xlsx]

## Sheet: DEGs
Chromosome	ENS_ID	Category	Gene	log2FoldChange(KO v.s. Ctrl)	FDR (<0.05)
chr12	ENSMUSG00000112844.1	processed_pseudogene	Gm47036	-2.72776	7.52019e-07
chr3	ENSMUSG00000090733.6	protein_coding	Rps27	-2.67892	0.00346505
chr4	ENSMUSG00000044254.6	protein_coding	Pcsk9	-2.54596	0.0496408
chr6	ENSMUSG00000068699.12	protein_coding	Flnc	-2.20871	5.40924e-07
chr9	ENSMUSG00000102144.1	lncRNA	4930429P21Rik	-2.10492	0.0264498
chr6	ENSMUSG00000051262.9	protein_coding	Nat8f3	-2.04312	0.00302999
chr14	ENSMUSG00000072625.1	protein_coding	Gdf2	-2.03494	0.0326098
chr3	ENSMUSG00000028360.9	protein_coding	Slc44a5	-1.94876	0.0106638
chr10	ENSMUSG00000044770.14	protein_coding	Scml4	-1.7928	0.0311438
chr8	ENSMUSG00000053886.4	protein_coding	Sh2d4a	-1.77482	9.10973e-06
chr17	ENSMUSG00000014773.13	protein_coding	Dll1	-1.76635	0.00116161
chr15	ENSMUSG00000037386.16	protein_coding	Rims2	-1.6229	8.61972e-07
chr7	ENSMUSG00000038704.12	protein_coding	Aspdh	-1.53984	0.00473535
chr12	ENSMUSG00000048387.8	protein_coding	Osr1	-1.49013	0.00027202
chr18	ENSMUSG00000024411.10	protein_coding	Aqp4	-1.42925	6.54257e-05
chrX	ENSMUSG00000042425.18	protein_coding	Frmpd3	-1.34523	0.0138858
chr6	ENSMUSG00000029843.4	protein_coding	Slc13a4	-1.34103	0.00106254
chr9	ENSMUSG00000032537.15	protein_coding	Ephb1	-1.2584	0.0279119
chr4	ENSMUSG00000028681.11	protein_coding	Ptch2	-1.14586	0.00171539
chrY	ENSMUSG00000068457.14	protein_coding	Uty	-1.13947	0.0426091
chr18	ENSMUSG00000102697.1	protein_coding	Pcdhac2	-1.1336	0.00035438
chr3	ENSMUSG00000028036.6	protein_coding	Ptgfr	-1.13316	0.0463224
chr7	ENSMUSG00000070570.5	protein_coding	Slc17a7	-1.1173	0.0309757
chr11	ENSMUSG00000020411.2	protein_coding	Nipal4	-1.10954	0.00042115
chr13	ENSMUSG00000087143.9	lncRNA	A830082K12Rik	-1.09272	0.0453026
chr2	ENSMUSG00000027584.16	protein_coding	Oprl1	-1.06546	0.00175713
chr3	ENSMUSG00000036834.16	protein_coding	Plch1	-1.04123	0.0460684
chr1	ENSMUSG00000026380.10	protein_coding	Tfcp2l1	-1.02529	1.33096e-05
chr4	ENSMUSG00000028698.13	protein_coding	Pik3r3	-1.02106	5.16294e-07
chr5	ENSMUSG00000029123.8	protein_coding	Stk32b	-1.01887	0.0104182
chr6	ENSMUSG00000042717.5	protein_coding	Ppp1r3a	-1.01761	0.000153792
chr18	ENSMUSG00000024534.15	protein_coding	Sncaip	-1.01353	0.000788663
chr2	ENSMUSG00000046618.7	protein_coding	Olfml2a	-1.00866	0.0423237
chr8	ENSMUSG00000062380.4	protein_coding	Tubb3	-0.971235	0.0410224
chr3	ENSMUSG00000102758.3	protein_coding	Naaladl2	-0.944368	0.012515
chr2	ENSMUSG00000016349.10	protein_coding	Eef1a2	-0.937929	2.81158e-05
chr7	ENSMUSG00000030556.13	protein_coding	Lrrc28	-0.90276	0.000506711
chr10	ENSMUSG00000058806.14	protein_coding	Col13a1	-0.892203	2.7585e-07
chr3	ENSMUSG00000028024.14	protein_coding	Enpep	-0.876447	0.0126336
chr9	ENSMUSG00000053199.13	protein_coding	Arhgap20	-0.874908	0.00345139
chr10	ENSMUSG00000010461.15	protein_coding	Eya4	-0.872806	0.0342422
chr3	ENSMUSG00000004885.5	protein_coding	Crabp2	-0.864471	0.00156715
chr14	ENSMUSG00000044461.6	protein_coding	Shisa2	-0.854343	1.2724e-06
chr4	ENSMUSG00000037996.17	protein_coding	Slc24a2	-0.808413	1.42487e-05
chr1	ENSMUSG00000026072.12	protein_coding	Il1r1	-0.808245	0.000186873
chr16	ENSMUSG00000022658.10	protein_coding	Tagln3	-0.803665	0.0157011
chr11	ENSMUSG00000006930.15	protein_coding	Hap1	-0.790329	0.00323995
chr3	ENSMUSG00000025255.18	protein_coding	Zfhx4	-0.784735	0.0368297
chr16	ENSMUSG00000047746.14	protein_coding	Fbxo40	-0.771367	0.0194052
chr7	ENSMUSG00000025789.9	protein_coding	St8sia2	-0.758287	0.0170193
chr3	ENSMUSG00000027559.5	protein_coding	Car3	-0.758273	0.0213974
chr2	ENSMUSG00000023094.14	protein_coding	Msrb2	-0.749141	0.017934
chr12	ENSMUSG00000025321.14	protein_coding	Itgb8	-0.725498	0.00695478
chr1	ENSMUSG00000042429.8	protein_coding	Adora1	-0.722128	0.0214028
chr13	ENSMUSG00000042258.13	protein_coding	Isl1	-0.715705	0.023908
chr13	ENSMUSG00000021376.11	protein_coding	Tpmt	-0.710599	0.00921662
chr1	ENSMUSG00000026185.8	protein_coding	Igfbp5	-0.698678	6.21875e-06
chr13	ENSMUSG00000021719.9	protein_coding	Rgs7bp	-0.693571	0.00479839
chr9	ENSMUSG00000032012.8	protein_coding	Nectin1	-0.691879	7.13176e-05
chr10	ENSMUSG00000019899.16	protein_coding	Lama2	-0.688776	0.0331847
chr6	ENSMUSG00000037709.13	protein_coding	Fam13a	-0.686319	0.0426281
chr3	ENSMUSG00000027792.11	protein_coding	Bche	-0.683961	3.40775e-06
chr4	ENSMUSG00000035615.12	protein_coding	Frmpd1	-0.667869	0.00106254
chr8	ENSMUSG00000055148.7	protein_coding	Klf2	-0.664846	0.00734689
chr3	ENSMUSG00000028023.16	protein_coding	Pitx2	-0.651436	5.98515e-05
chr10	ENSMUSG00000025352.6	protein_coding	Gdf11	-0.639682	0.000720872
chr3	ENSMUSG00000027499.12	protein_coding	Pkia	-0.634823	0.000153015
chr13	ENSMUSG00000067586.4	protein_coding	S1pr3	-0.626197	0.00132539
chr6	ENSMUSG00000030213.12	protein_coding	Atf7ip	-0.618196	0.000649077
chr7	ENSMUSG00000048078.16	protein_coding	Tenm4	-0.612167	0.000280333
chr10	ENSMUSG00000058396.7	protein_coding	Gpr182	-0.612144	0.00644486
chr16	ENSMUSG00000022864.14	protein_coding	D16Ertd472e	-0.601673	0.0316512
chr1	ENSMUSG00000026675.12	protein_coding	Hsd17b7	-0.601238	0.00069887
chr2	ENSMUSG00000034810.7	protein_coding	Scn7a	-0.591884	0.0288644
chr9	ENSMUSG00000032348.6	protein_coding	Gsta4	-0.591225	0.000155751
chr9	ENSMUSG00000066357.6	protein_coding	Wdr6	-0.586595	6.29647e-05
chr6	ENSMUSG00000030108.14	protein_coding	Slc6a13	-0.585039	0.0165079
chr15	ENSMUSG00000022206.7	protein_coding	Npr3	-0.584601	0.000244056
chr5	ENSMUSG00000028969.10	protein_coding	Cdk5	-0.584054	0.00745174
chr9	ENSMUSG00000010660.3	protein_coding	Plcd1	-0.582173	0.0478284
chr6	ENSMUSG00000010797.6	protein_coding	Wnt2	-0.573345	0.0245996
chr9	ENSMUSG00000032009.8	protein_coding	Sesn3	-0.572091	5.30908e-06
chr2	ENSMUSG00000033705.17	protein_coding	Stard9	-0.568307	0.012119
chr6	ENSMUSG00000045100.11	protein_coding	Slc25a26	-0.566844	0.0226355
chr8	ENSMUSG00000048644.8	protein_coding	Ctxn1	-0.565942	0.00404352
chr15	ENSMUSG00000015365.15	protein_coding	Mov10l1	-0.564579	0.0257621
chr2	ENSMUSG00000027254.13	protein_coding	Map1a	-0.56007	0.000480153
chr16	ENSMUSG00000075033.4	protein_coding	Nxpe3	-0.55948	0.0150724
chr1	ENSMUSG00000040836.15	protein_coding	Gpr161	-0.557074	0.0368297
chr14	ENSMUSG00000015968.18	protein_coding	Cacna1d	-0.556351	1.21412e-05
chr6	ENSMUSG00000029762.6	protein_coding	Akr1b8	-0.551107	0.0436296
chr9	ENSMUSG00000032221.14	protein_coding	Mns1	-0.549783	0.00394094
chr15	ENSMUSG00000005360.14	protein_coding	Slc1a3	-0.549211	2.22479e-05
chr5	ENSMUSG00000028978.12	protein_coding	Nos3	-0.548998	0.000805422
chr7	ENSMUSG00000030551.14	protein_coding	Nr2f2	-0.547523	0.0409749
chr6	ENSMUSG00000002930.6	protein_coding	Ppp1r17	-0.536937	0.0012364
chr4	ENSMUSG00000035561.5	protein_coding	Aldh1b1	-0.536918	0.0340251
chr8	ENSMUSG00000039057.11	protein_coding	Myo16	-0.530536	0.00211302
chr6	ENSMUSG00000038028.9	protein_coding	Tigar	-0.529042	0.0102725
chr13	ENSMUSG00000021591.8	protein_coding	Glrx	-0.526726	0.0142777
chr12	ENSMUSG00000020644.9	protein_coding	Id2	-0.523986	1.66606e-09
chr14	ENSMUSG00000022122.15	protein_coding	Ednrb	-0.518182	0.0455735
chr15	ENSMUSG00000016028.10	protein_coding	Celsr1	-0.516427	0.00122421
chr8	ENSMUSG00000031781.14	protein_coding	Ciapin1	-0.510297	0.000532515
chr6	ENSMUSG00000003452.15	protein_coding	Bicd1	-0.509936	0.0240488
chr13	ENSMUSG00000021314.12	protein_coding	Amph	-0.498213	0.0137951
chr1	ENSMUSG00000101939.1	unprocessed_pseudogene	Gm28438	-0.496867	0.0117139
chr14	ENSMUSG00000022210.7	protein_coding	Dhrs4	-0.491369	0.00511535
chr3	ENSMUSG00000027956.11	protein_coding	Tmem144	-0.490943	0.0455735
chr18	ENSMUSG00000024331.11	protein_coding	Dsc2	-0.485695	5.68492e-05
chr7	ENSMUSG00000030688.15	protein_coding	Stard10	-0.479757	0.0036163
chr4	ENSMUSG00000015243.4	protein_coding	Abca1	-0.475932	0.0093207
chr6	ENSMUSG00000030259.12	protein_coding	Rassf8	-0.475473	0.000531543
chr13	ENSMUSG00000038080.17	protein_coding	Kdm1b	-0.475027	0.0163363
chrX	ENSMUSG00000067924.4	protein_coding	Rtl8b	-0.473639	0.000152442
chr9	ENSMUSG00000032609.12	protein_coding	Klhdc8b	-0.472485	3.32885e-06
chrX	ENSMUSG00000031012.17	protein_coding	Cask	-0.465882	0.0104657
chr3	ENSMUSG00000041220.10	protein_coding	Elovl6	-0.464896	0.00171009
chr9	ENSMUSG00000043587.15	protein_coding	Pxylp1	-0.464766	0.0104236
chr10	ENSMUSG00000019966.18	protein_coding	Kitl	-0.459551	0.026761
chrX	ENSMUSG00000073295.4	protein_coding	Nudt11	-0.459524	0.00561605
chr16	ENSMUSG00000063445.14	protein_coding	Nmral1	-0.456881	0.00304311
chr16	ENSMUSG00000037972.7	protein_coding	Snn	-0.455394	0.000291969
chr15	ENSMUSG00000022490.7	protein_coding	Ppp1r1a	-0.454439	0.00347859
chr10	ENSMUSG00000019863.7	protein_coding	Qrsl1	-0.454135	0.0144156
chr3	ENSMUSG00000059921.15	protein_coding	Unc5c	-0.453604	0.0446426
chr6	ENSMUSG00000030319.8	protein_coding	Cand2	-0.450874	1.0176e-05
chr4	ENSMUSG00000001604.14	protein_coding	Tcea3	-0.450163	0.00317672
chr8	ENSMUSG00000031748.16	protein_coding	Gnao1	-0.446502	0.0119728
chr11	ENSMUSG00000018845.14	protein_coding	Unc45b	-0.439451	0.00243161
chr1	ENSMUSG00000025950.16	protein_coding	Idh1	-0.430023	0.00174005
chr5	ENSMUSG00000008090.14	protein_coding	Fgfrl1	-0.429079	0.0261895
chr17	ENSMUSG00000023988.8	protein_coding	Bysl	-0.428989	0.0202215
chr9	ENSMUSG00000036611.5	protein_coding	Eepd1	-0.428852	0.0453026
chr19	ENSMUSG00000053080.10	protein_coding	2700081O15Rik	-0.424713	0.00770834
chr18	ENSMUSG00000024617.16	protein_coding	Camk2a	-0.423653	0.00243895
chr2	ENSMUSG00000015627.5	protein_coding	Gata5	-0.422906	0.000258432
chr8	ENSMUSG00000031616.7	protein_coding	Ednra	-0.420685	0.00107323
chr10	ENSMUSG00000034771.15	protein_coding	Tle2	-0.420037	0.042736
chr1	ENSMUSG00000039748.11	protein_coding	Exo1	-0.419777	0.00595737
chr8	ENSMUSG00000030465.19	protein_coding	Psd3	-0.414359	0.00613383
chr13	ENSMUSG00000017756.9	protein_coding	Slc12a7	-0.413328	0.00138456
chr4	ENSMUSG00000028597.11	protein_coding	Gpx7	-0.410192	0.0463378
chr14	ENSMUSG00000040752.16	protein_coding	Myh6	-0.409655	0.00506158
chr5	ENSMUSG00000028944.14	protein_coding	Prkag2	-0.409204	0.00681311
chr15	ENSMUSG00000022610.10	protein_coding	Mapk12	-0.408186	0.012119
chr7	ENSMUSG00000030796.17	protein_coding	Tead2	-0.407989	4.30321e-06
chr14	ENSMUSG00000055538.7	protein_coding	Zcchc24	-0.407663	0.00103268
chr4	ENSMUSG00000028211.11	protein_coding	Trp53inp1	-0.407458	0.0452206
chr11	ENSMUSG00000020843.15	protein_coding	Timm22	-0.406862	0.00852506
chr11	ENSMUSG00000017631.19	protein_coding	Abr	-0.406312	0.000385268
chr4	ENSMUSG00000028289.12	protein_coding	Epha7	-0.403178	0.000241545
chr11	ENSMUSG00000025577.7	protein_coding	Cbx2	-0.402796	0.00350945
chr3	ENSMUSG00000028047.11	protein_coding	Thbs3	-0.400788	0.0380111
chr6	ENSMUSG00000029638.17	protein_coding	Glcci1	-0.400313	0.0194947
chr11	ENSMUSG00000041231.15	protein_coding	Ublcp1	-0.40019	0.00620352
chr11	ENSMUSG00000034471.12	protein_coding	Caskin2	-0.398757	0.00960268
chr4	ENSMUSG00000006386.15	protein_coding	Tek	-0.398269	0.0233031
chr6	ENSMUSG00000053907.10	protein_coding	Mat2a	-0.397425	0.000122577
chr10	ENSMUSG00000019822.12	protein_coding	Smpd2	-0.394672	0.0441831
chr16	ENSMUSG00000022537.18	protein_coding	Tmem44	-0.389951	0.00791192
chr3	ENSMUSG00000027955.16	protein_coding	Gask1b	-0.389132	0.0116025
chr17	ENSMUSG00000024053.11	protein_coding	Emilin2	-0.388767	0.00580975
chr15	ENSMUSG00000022309.9	protein_coding	Angpt1	-0.388487	0.049333
chr11	ENSMUSG00000048070.4	protein_coding	Pirt	-0.385283	0.0374971
chr8	ENSMUSG00000015568.16	protein_coding	Lpl	-0.383413	0.000316254
chr19	ENSMUSG00000024736.15	protein_coding	Tmem132a	-0.383183	0.000649077
chr4	ENSMUSG00000040738.10	protein_coding	Ints8	-0.380613	0.0133186
chr11	ENSMUSG00000001313.12	protein_coding	Rnd2	-0.379794	0.0364534
chr9	ENSMUSG00000050503.9	protein_coding	Fbxl22	-0.373999	0.0270225
chr4	ENSMUSG00000006586.15	protein_coding	Runx1t1	-0.373891	0.0134117
chr10	ENSMUSG00000075232.5	protein_coding	Amd1	-0.37362	0.00998639
chr4	ENSMUSG00000028693.15	protein_coding	Nasp	-0.373601	0.000153015
chr2	ENSMUSG00000000823.16	protein_coding	Zfp512b	-0.371437	0.00165797
chr2	ENSMUSG00000048486.6	protein_coding	Fitm2	-0.370663	0.0330207
chr1	ENSMUSG00000026308.8	protein_coding	Klhl30	-0.37031	0.00695478
chr9	ENSMUSG00000032309.15	protein_coding	Fbxo22	-0.370224	0.00727112
chr2	ENSMUSG00000042155.3	protein_coding	Klhl23	-0.365107	1.157e-05
chr5	ENSMUSG00000028949.13	protein_coding	Smarcd3	-0.363436	0.0218999
chr3	ENSMUSG00000027550.14	protein_coding	Lrrcc1	-0.363328	0.0297192
chr17	ENSMUSG00000096255.2	protein_coding	Dynlt1b	-0.360788	0.00324664
chr12	ENSMUSG00000021109.13	protein_coding	Hif1a	-0.35437	0.00852471
chrX	ENSMUSG00000031370.12	protein_coding	Zrsr2	-0.354186	0.0337208
chr15	ENSMUSG00000022526.8	protein_coding	Zfp251	-0.353797	0.0221284
chr2	ENSMUSG00000026980.15	protein_coding	Ly75	-0.35342	0.0335603
chr6	ENSMUSG00000000184.12	protein_coding	Ccnd2	-0.352376	0.0440867
chr7	ENSMUSG00000042606.9	protein_coding	Hirip3	-0.351654	0.0239981
chr9	ENSMUSG00000053646.13	protein_coding	Plxnb1	-0.351041	0.0207712
chr15	ENSMUSG00000039801.7	protein_coding	Cplane1	-0.34826	0.00925062
chr19	ENSMUSG00000024862.16	protein_coding	Klc2	-0.347944	0.0457303
chr18	ENSMUSG00000056124.5	protein_coding	B4galt6	-0.345589	0.00233321
chr7	ENSMUSG00000030609.18	protein_coding	Aen	-0.342202	0.0463224
chr10	ENSMUSG00000035754.8	protein_coding	Wdr18	-0.342129	0.0387851
chr4	ENSMUSG00000040761.16	protein_coding	Spen	-0.340564	0.00113868
chr8	ENSMUSG00000031924.4	protein_coding	Cyb5b	-0.338983	0.0327926
chr6	ENSMUSG00000029769.16	protein_coding	Ccdc136	-0.336253	0.0165829
chr5	ENSMUSG00000029223.12	protein_coding	Uchl1	-0.335152	0.0207137
chr18	ENSMUSG00000036880.10	protein_coding	Acaa2	-0.33461	0.000522178
chr6	ENSMUSG00000009112.4	protein_coding	Bcl2l13	-0.333414	0.0474789
chr1	ENSMUSG00000039239.14	protein_coding	Tgfb2	-0.331306	0.0067029
chr6	ENSMUSG00000029683.7	protein_coding	Lmod2	-0.33039	0.0350352
chr11	ENSMUSG00000020288.13	protein_coding	Ahsa2	-0.32729	0.0479434
chr12	ENSMUSG00000021079.16	protein_coding	Timm9	-0.327243	0.0423743
chr12	ENSMUSG00000063450.14	protein_coding	Syne2	-0.326237	0.0350352
chr16	ENSMUSG00000022708.16	protein_coding	Zbtb20	-0.325624	0.0140298
chr5	ENSMUSG00000003623.4	protein_coding	Crot	-0.32531	0.0267208
chr2	ENSMUSG00000016257.15	protein_coding	Prelid3b	-0.324678	0.00400836
chr10	ENSMUSG00000071317.4	protein_coding	Bves	-0.324634	0.00769642
chr1	ENSMUSG00000033257.14	protein_coding	Ttll4	-0.324397	0.000141849
chr1	ENSMUSG00000037568.12	protein_coding	Vash2	-0.324354	0.00686567
chr16	ENSMUSG00000023147.17	protein_coding	Wrb	-0.321921	0.0289205
chr2	ENSMUSG00000074797.11	protein_coding	Itpa	-0.321776	0.0455453
chr12	ENSMUSG00000021037.7	protein_coding	Ahsa1	-0.319365	0.0437293
chr8	ENSMUSG00000100510.7	lncRNA	Hand2os1	-0.318381	0.00453934
chr1	ENSMUSG00000025986.6	protein_coding	Slc39a10	-0.317019	0.0217301
chr10	ENSMUSG00000020232.17	protein_coding	Hmg20b	-0.314556	0.0417193
chr3	ENSMUSG00000050315.14	protein_coding	Synpo2	-0.31168	0.00682455
chr7	ENSMUSG00000025813.14	protein_coding	Homer2	-0.311418	0.00375554
chr11	ENSMUSG00000020532.18	protein_coding	Acaca	-0.30994	0.0219748
chr9	ENSMUSG00000031965.15	protein_coding	Tbx20	-0.308475	0.010046
chr19	ENSMUSG00000058927.6	protein_coding	Gm10053	-0.30737	0.007147
chr15	ENSMUSG00000054115.11	protein_coding	Skp2	-0.306655	0.012119
chr5	ENSMUSG00000029657.15	protein_coding	Hsph1	-0.305327	0.039821
chr15	ENSMUSG00000048175.13	protein_coding	Asb8	-0.304687	0.0380044
chr5	ENSMUSG00000029655.17	protein_coding	N4bp2l2	-0.304493	0.0495356
chr9	ENSMUSG00000074102.4	protein_coding	Rbm15b	-0.303996	0.0207137
chr2	ENSMUSG00000051149.15	protein_coding	Adnp	-0.302997	0.0403404
chrX	ENSMUSG00000048040.8	protein_coding	Arxes2	-0.302428	0.0366971
chr13	ENSMUSG00000034152.6	protein_coding	Exoc3	-0.301618	0.0365769
chr2	ENSMUSG00000054074.9	protein_coding	Skida1	-0.300368	0.0484665
chr7	ENSMUSG00000035458.15	protein_coding	Tnni3	-0.299505	0.0239178
chr1	ENSMUSG00000026447.16	protein_coding	Pik3c2b	-0.296577	0.0118979
chr1	ENSMUSG00000026564.9	protein_coding	Dusp27	-0.296344	0.0297306
chr17	ENSMUSG00000025733.17	protein_coding	Rhot2	-0.295426	0.0417193
chr19	ENSMUSG00000041731.13	protein_coding	Pgm5	-0.29512	0.0362436
chr18	ENSMUSG00000003779.16	protein_coding	Kif20a	-0.293449	0.0189377
chr6	ENSMUSG00000001642.18	protein_coding	Akr1b3	-0.293021	0.0475876
chr1	ENSMUSG00000040843.10	protein_coding	Tiprl	-0.292365	0.0338065
chr4	ENSMUSG00000041530.16	protein_coding	Ago1	-0.292236	0.00686438
chr11	ENSMUSG00000039741.15	protein_coding	Bahcc1	-0.290215	0.00406673
chr5	ENSMUSG00000029394.11	protein_coding	Cdk2ap1	-0.290201	0.0277606
chr8	ENSMUSG00000031548.7	protein_coding	Sfrp1	-0.290066	0.0478284
chr1	ENSMUSG00000006576.16	protein_coding	Slc4a3	-0.289661	0.0426281
chr7	ENSMUSG00000030852.17	protein_coding	Tacc2	-0.288876	0.0240488
chr6	ENSMUSG00000063694.5	protein_coding	Cycs	-0.286052	0.0207137
chrX	ENSMUSG00000025268.15	protein_coding	Maged2	-0.283325	0.0217386
chr17	ENSMUSG00000024007.15	protein_coding	Ppil1	-0.282585	0.0306226
chr9	ENSMUSG00000034898.16	protein_coding	Filip1	-0.28027	0.012119
chr17	ENSMUSG00000024212.9	protein_coding	Mllt1	-0.27951	0.0400772
chr4	ENSMUSG00000028402.18	protein_coding	Mpdz	-0.279354	0.021341
chr11	ENSMUSG00000034543.15	protein_coding	Morc2a	-0.278966	0.00204265
chr10	ENSMUSG00000020265.16	protein_coding	Sumo3	-0.277436	0.0341143
chr15	ENSMUSG00000023051.11	protein_coding	Tarbp2	-0.277069	0.0306039
chr9	ENSMUSG00000032254.10	protein_coding	Kif23	-0.276146	0.0160902
chr11	ENSMUSG00000018433.14	protein_coding	Nol11	-0.276097	0.0368297
chr1	ENSMUSG00000013698.12	protein_coding	Pea15a	-0.272713	0.0214028
chr5	ENSMUSG00000032741.9	protein_coding	Tpcn1	-0.270658	0.0344244
chr13	ENSMUSG00000045136.6	protein_coding	Tubb2b	-0.270126	0.0349966
chrX	ENSMUSG00000042595.7	protein_coding	Fam199x	-0.269056	0.0338142
chr9	ENSMUSG00000032279.11	protein_coding	Idh3a	-0.268363	0.0260028
chr6	ENSMUSG00000000441.17	protein_coding	Raf1	-0.268225	0.00520351
chrX	ENSMUSG00000079487.11	protein_coding	Med12	-0.267924	0.0221772
chr12	ENSMUSG00000020547.5	protein_coding	Bzw2	-0.267314	0.00579583
chr8	ENSMUSG00000031885.14	protein_coding	Cbfb	-0.266335	0.00748867
chr12	ENSMUSG00000041781.9	protein_coding	Cpsf2	-0.265987	0.00726704
chr11	ENSMUSG00000020708.12	protein_coding	Psmc5	-0.264238	0.0440001
chr2	ENSMUSG00000017670.16	protein_coding	Elmo2	-0.263386	0.0457786
chr4	ENSMUSG00000039768.16	protein_coding	Dnajc11	-0.263178	0.00302999
chr3	ENSMUSG00000001415.10	protein_coding	Smg5	-0.262072	0.0138888
chr9	ENSMUSG00000001774.8	protein_coding	Chordc1	-0.260408	0.0232612
chrX	ENSMUSG00000046032.16	protein_coding	Snx12	-0.258565	0.0426281
chr18	ENSMUSG00000053644.13	protein_coding	Aldh7a1	-0.258343	0.0403519
chr11	ENSMUSG00000020706.13	protein_coding	Ftsj3	-0.257203	0.0474907
chr5	ENSMUSG00000036565.7	protein_coding	Ttyh3	-0.256953	0.0125745
chr2	ENSMUSG00000027276.7	protein_coding	Jag1	-0.253221	0.0460684
chr11	ENSMUSG00000039640.7	protein_coding	Mrpl12	-0.251395	0.0326018
chr11	ENSMUSG00000020483.14	protein_coding	Dynll2	-0.250544	0.00565563
chr11	ENSMUSG00000011256.16	protein_coding	Adam19	-0.248262	0.00317672
chrX	ENSMUSG00000050029.7	protein_coding	Rap2c	-0.246025	0.0194052
chr2	ENSMUSG00000035666.14	protein_coding	Gtf3c4	-0.243723	0.0124598
chr2	ENSMUSG00000018770.9	protein_coding	Atp5g3	-0.24296	0.00167774
chr1	ENSMUSG00000037351.9	protein_coding	Actr1b	-0.240981	0.00878159
chr4	ENSMUSG00000029028.14	protein_coding	Lrrc47	-0.239955	0.0476279
chr8	ENSMUSG00000031714.9	protein_coding	Gab1	-0.239622	0.0169082
chr5	ENSMUSG00000042719.17	protein_coding	Naa25	-0.239551	0.0295061
chr2	ENSMUSG00000002718.14	protein_coding	Cse1l	-0.235307	0.012119
chr6	ENSMUSG00000063870.12	protein_coding	Chd4	-0.235275	0.0234778
chr16	ENSMUSG00000022774.13	protein_coding	Ncbp2	-0.232406	0.0440793
chr17	ENSMUSG00000071172.13	protein_coding	Srsf3	-0.231978	0.0144065
chr14	ENSMUSG00000033060.15	protein_coding	Lmo7	-0.230522	0.0462021
chr11	ENSMUSG00000052915.14	protein_coding	Msl1	-0.226697	0.0403519
chr12	ENSMUSG00000076432.13	protein_coding	Ywhaq	-0.222557	0.00419402
chr8	ENSMUSG00000035770.8	protein_coding	Dync1li2	-0.220819	0.0447202
chr11	ENSMUSG00000037935.16	protein_coding	Smarce1	-0.218493	0.0455735
chr15	ENSMUSG00000023015.14	protein_coding	Racgap1	-0.217191	0.0339169
chr3	ENSMUSG00000037894.13	protein_coding	H2afz	-0.217181	0.0409749
chrX	ENSMUSG00000043384.15	protein_coding	Gprasp1	-0.216815	0.0234276
chr10	ENSMUSG00000025369.15	protein_coding	Smarcc2	-0.215298	0.0344244
chr18	ENSMUSG00000024370.17	protein_coding	Cdc23	-0.215277	0.0287903
chr17	ENSMUSG00000036438.14	protein_coding	Calm2	-0.214007	0.0218999
chr19	ENSMUSG00000025026.15	protein_coding	Add3	-0.212408	0.00727916
chr2	ENSMUSG00000016921.14	protein_coding	Srsf6	-0.212249	0.0311438
chr11	ENSMUSG00000034120.18	protein_coding	Srsf2	-0.210751	0.0228988
chr3	ENSMUSG00000027984.8	protein_coding	Hadh	-0.209526	0.0255089
chr4	ENSMUSG00000047945.6	protein_coding	Marcksl1	-0.206303	0.0296454
chr11	ENSMUSG00000007850.16	protein_coding	Hnrnph1	-0.203302	0.0104434
chr8	ENSMUSG00000040631.8	protein_coding	Dok4	-0.202603	0.0341898
chr16	ENSMUSG00000022536.14	protein_coding	Glyr1	-0.197878	0.0478284
chr12	ENSMUSG00000006356.10	protein_coding	Crip2	-0.197399	0.0264498
chr17	ENSMUSG00000024045.6	protein_coding	Akap8	-0.196967	0.0274391
chr4	ENSMUSG00000003038.15	protein_coding	Hmgn2	-0.195525	0.0280922
chr12	ENSMUSG00000062929.8	protein_coding	Cfl2	-0.193659	0.0177547
chr17	ENSMUSG00000024097.11	protein_coding	Srsf7	-0.190444	0.0442661
chr2	ENSMUSG00000068882.13	protein_coding	Ssb	-0.18271	0.0385001
chr7	ENSMUSG00000109324.2	protein_coding	Prmt1	-0.175859	0.0466148
chr1	ENSMUSG00000026553.17	protein_coding	Copa	0.177417	0.0194052
chr11	ENSMUSG00000016559.14	protein_coding	H3f3b	0.187002	0.0440001
chr4	ENSMUSG00000028249.15	protein_coding	Sdcbp	0.198254	0.0389639
chr10	ENSMUSG00000006498.16	protein_coding	Ptbp1	0.203333	0.0430163
chr5	ENSMUSG00000079111.3	protein_coding	Kdelr2	0.205466	0.026549
chr10	ENSMUSG00000034994.10	protein_coding	Eef2	0.209926	0.00608517
chr7	ENSMUSG00000002957.11	protein_coding	Ap2a2	0.214036	0.0238203
chr7	ENSMUSG00000037563.15	protein_coding	Rps16	0.217784	0.0259591
chr7	ENSMUSG00000030605.15	protein_coding	Mfge8	0.223269	0.0455735
chr18	ENSMUSG00000024451.9	protein_coding	Arap3	0.223469	0.026143
chr8	ENSMUSG00000014444.17	protein_coding	Piezo1	0.22537	0.0472447
chr8	ENSMUSG00000001995.9	protein_coding	Sipa1l2	0.228102	0.0246473
chr7	ENSMUSG00000062300.14	protein_coding	Nectin2	0.230632	0.0284031
chr8	ENSMUSG00000003316.14	protein_coding	Glg1	0.232692	0.0337712
chr10	ENSMUSG00000004665.10	protein_coding	Cnn2	0.233039	0.00963413
chr15	ENSMUSG00000067870.5	processed_pseudogene	Rpl31-ps8	0.234263	0.0466148
chr14	ENSMUSG00000022108.8	protein_coding	Itm2b	0.239299	0.0496754
chr9	ENSMUSG00000058587.9	protein_coding	Tmod3	0.240385	0.0472447
chr15	ENSMUSG00000058655.9	protein_coding	Eif4b	0.244714	0.0210882
chr9	ENSMUSG00000032504.15	protein_coding	Pdcd6ip	0.245978	0.0167382
chr17	ENSMUSG00000044533.15	protein_coding	Rps2	0.24676	0.0403092
chr6	ENSMUSG00000029823.16	protein_coding	Luc7l2	0.24819	0.0255006
chr17	ENSMUSG00000034165.16	protein_coding	Ccnd3	0.251464	0.00096179
chr7	ENSMUSG00000041328.16	protein_coding	Pcf11	0.252883	0.0380111
chr7	ENSMUSG00000038406.17	protein_coding	Scaf1	0.254023	0.00204265
chr1	ENSMUSG00000026356.15	protein_coding	Dars	0.255899	0.0384061
chr13	ENSMUSG00000034525.7	protein_coding	Ice1	0.258944	0.006881
chr2	ENSMUSG00000016256.10	protein_coding	Ctsz	0.263395	0.0388705
chr14	ENSMUSG00000022178.11	protein_coding	Ajuba	0.265168	0.0472447
chr15	ENSMUSG00000008690.15	protein_coding	Ncaph2	0.266132	0.0169912
chr12	ENSMUSG00000021067.8	protein_coding	Sav1	0.266698	0.0287977
chr6	ENSMUSG00000030096.8	protein_coding	Slc6a6	0.267145	0.0232612
chr3	ENSMUSG00000002233.13	protein_coding	Rhoc	0.26753	0.0284609
chr11	ENSMUSG00000001552.14	protein_coding	Jup	0.271224	0.00769642
chr17	ENSMUSG00000024048.15	protein_coding	Myl12a	0.27203	0.00242662
chr14	ENSMUSG00000040760.11	protein_coding	Appl1	0.272258	0.0382317
chr10	ENSMUSG00000019820.11	protein_coding	Utrn	0.273298	0.0496754
chr12	ENSMUSG00000021057.15	protein_coding	Akap5	0.275234	0.0450195
chr6	ENSMUSG00000029777.10	protein_coding	Gars	0.27525	0.0455735
chr4	ENSMUSG00000028656.14	protein_coding	Cap1	0.275348	0.0467353
chr8	ENSMUSG00000031532.6	protein_coding	Saraf	0.276315	0.0384061
chr5	ENSMUSG00000042508.16	protein_coding	Dmtf1	0.276565	0.029585
chr13	ENSMUSG00000021595.18	protein_coding	Nsun2	0.277126	0.0108431
chr9	ENSMUSG00000032085.5	protein_coding	Tagln	0.277896	0.00277253
chr11	ENSMUSG00000042650.3	protein_coding	Alkbh5	0.279484	0.0316512
chr1	ENSMUSG00000026421.14	protein_coding	Csrp1	0.281034	0.00171009
chr6	ENSMUSG00000030352.15	protein_coding	Tspan9	0.281744	0.00234664
chr13	ENSMUSG00000037851.13	protein_coding	Iars	0.282794	0.0159667
chr10	ENSMUSG00000019564.12	protein_coding	Arid3a	0.283628	0.0174686
chr3	ENSMUSG00000041977.18	protein_coding	Arhgef11	0.284169	0.049333
chr16	ENSMUSG00000064061.13	protein_coding	Dzip3	0.284419	0.0289448
chr10	ENSMUSG00000003346.14	protein_coding	Abhd17a	0.286053	0.0341176
chr11	ENSMUSG00000020472.14	protein_coding	Zkscan17	0.28693	0.0301787
chr16	ENSMUSG00000022822.16	protein_coding	Abcc5	0.289056	0.0376242
chrX	ENSMUSG00000000266.11	protein_coding	Mid2	0.290837	0.0474979
chr13	ENSMUSG00000113424.1	lncRNA	Gm48161	0.296091	0.00245767
chr11	ENSMUSG00000020300.14	protein_coding	Cpeb4	0.298014	0.0314463
chrX	ENSMUSG00000025332.14	protein_coding	Kdm5c	0.298661	0.000684695
chr7	ENSMUSG00000054808.15	protein_coding	Actn4	0.298822	0.0126095
chr10	ENSMUSG00000009291.13	protein_coding	Pttg1ip	0.299477	0.0198331
chr10	ENSMUSG00000037876.17	protein_coding	Jmjd1c	0.299744	0.0184559
chr3	ENSMUSG00000004891.16	protein_coding	Nes	0.300069	0.0287977
chr19	ENSMUSG00000024855.10	protein_coding	Pacs1	0.305558	0.0271992
chr12	ENSMUSG00000011179.8	protein_coding	Odc1	0.306142	0.00838907
chr13	ENSMUSG00000021687.14	protein_coding	Scamp1	0.306336	0.0384061
chr2	ENSMUSG00000016386.15	protein_coding	Mpped2	0.307755	0.0278241
chr7	ENSMUSG00000068566.12	protein_coding	Myadm	0.309085	0.000637277
chr17	ENSMUSG00000023977.15	protein_coding	Ubr2	0.309132	0.000796249
chr17	ENSMUSG00000024038.17	protein_coding	Ndufv3	0.310921	0.015493
chr8	ENSMUSG00000031871.9	protein_coding	Cdh5	0.311021	0.0322458
chr2	ENSMUSG00000027217.13	protein_coding	Tspan18	0.311585	0.0167382
chr10	ENSMUSG00000096054.3	protein_coding	Syne1	0.313994	0.0405501
chr7	ENSMUSG00000019539.11	protein_coding	Rcn3	0.315295	0.00243161
chr14	ENSMUSG00000054509.7	protein_coding	Parp4	0.320407	0.025365
chr1	ENSMUSG00000052534.15	protein_coding	Pbx1	0.322134	0.0368297
chr16	ENSMUSG00000033306.15	protein_coding	Lpp	0.323752	0.0149978
chr2	ENSMUSG00000017707.9	protein_coding	Serinc3	0.324263	0.0106729
chrX	ENSMUSG00000031328.15	protein_coding	Flna	0.326488	5.95884e-05
chr8	ENSMUSG00000110631.1	lncRNA	Gm42047	0.32757	0.0202215
chr7	ENSMUSG00000030861.15	protein_coding	Acadsb	0.327792	0.0474979
chr11	ENSMUSG00000049807.16	protein_coding	Arhgap23	0.328587	0.0380111
chr10	ENSMUSG00000019951.10	protein_coding	Uhrf1bp1l	0.329208	0.0024272
chr9	ENSMUSG00000042444.10	protein_coding	Mindy2	0.329896	0.0474907
chr6	ENSMUSG00000051855.15	protein_coding	Mest	0.330384	0.0207137
chr2	ENSMUSG00000000826.16	protein_coding	Dnajc5	0.330717	0.0233103
chr11	ENSMUSG00000082286.10	transcribed_unprocessed_pseudogene	Pisd-ps1	0.33101	0.0381821
chr18	ENSMUSG00000024587.10	protein_coding	Nars	0.332972	0.0342422
chr11	ENSMUSG00000020802.8	protein_coding	Ube2o	0.33754	0.0109724
chr17	ENSMUSG00000023827.8	protein_coding	Agpat4	0.338079	0.0466148
chr12	ENSMUSG00000034574.10	protein_coding	Daam1	0.338575	0.0461105
chr11	ENSMUSG00000051510.13	protein_coding	Mafg	0.340088	0.0193443
chr8	ENSMUSG00000001472.17	protein_coding	Tcf25	0.341104	0.000259936
chrX	ENSMUSG00000035150.15	protein_coding	Eif2s3x	0.341616	6.62534e-05
chr3	ENSMUSG00000068739.13	protein_coding	Sars	0.343476	0.0476299
chr17	ENSMUSG00000043445.7	protein_coding	Pgp	0.344605	0.0211553
chr13	ENSMUSG00000034789.8	protein_coding	Rab24	0.346173	0.0466148
chr6	ENSMUSG00000032667.17	protein_coding	Pon2	0.349117	0.0142949
chr3	ENSMUSG00000027712.13	protein_coding	Anxa5	0.349251	0.00820579
chr9	ENSMUSG00000049313.8	protein_coding	Sorl1	0.349997	0.0210882
chr9	ENSMUSG00000032294.17	protein_coding	Pkm	0.350501	0.00489099
chr16	ENSMUSG00000022723.16	protein_coding	Crybg3	0.352252	0.000903588
chr11	ENSMUSG00000020611.14	protein_coding	Gna13	0.352897	0.0175776
chr1	ENSMUSG00000036206.12	protein_coding	Sh3bp4	0.353546	0.0167382
chr16	ENSMUSG00000039568.6	protein_coding	Ubald1	0.355199	0.0382756
chr7	ENSMUSG00000052040.10	protein_coding	Klf13	0.357002	0.00750577
chr1	ENSMUSG00000058603.10	processed_pseudogene	Rpl28-ps1	0.357422	0.000380219
chr4	ENSMUSG00000041025.15	protein_coding	Iffo2	0.358268	0.0359507
chr14	ENSMUSG00000021814.17	protein_coding	Anxa7	0.360456	0.0118456
chr3	ENSMUSG00000027660.16	protein_coding	Skil	0.360727	0.0467353
chr4	ENSMUSG00000042608.15	protein_coding	Stk40	0.360766	0.0217109
chr3	ENSMUSG00000028194.15	protein_coding	Ddah1	0.36108	0.0306039
chr16	ENSMUSG00000041957.15	protein_coding	Pkp2	0.361545	0.00375743
chr11	ENSMUSG00000020919.11	protein_coding	Stat5b	0.362028	0.0214028
chr7	ENSMUSG00000060601.13	protein_coding	Nr1h2	0.36228	0.0171702
chr14	ENSMUSG00000053093.16	protein_coding	Myh7	0.362523	0.017822
chr8	ENSMUSG00000031636.7	protein_coding	Pdlim3	0.362781	0.0124829
chr18	ENSMUSG00000024533.17	protein_coding	Spire1	0.362886	0.0316512
chr17	ENSMUSG00000024163.17	protein_coding	Mapk8ip3	0.363004	0.0480382
chr8	ENSMUSG00000013160.7	protein_coding	Atp6v0d1	0.363455	0.0160902
chr6	ENSMUSG00000023456.15	protein_coding	Tpi1	0.364165	0.0103565
chr5	ENSMUSG00000029093.14	protein_coding	Sorcs2	0.364971	0.0190653
chr19	ENSMUSG00000024812.11	protein_coding	Tjp2	0.365524	0.000631376
chrX	ENSMUSG00000006373.10	protein_coding	Pgrmc1	0.365538	0.000979322
chr12	ENSMUSG00000041341.10	protein_coding	Atg2b	0.367218	0.0160396
chr15	ENSMUSG00000035828.11	protein_coding	Pim3	0.367222	0.0440793
chr7	ENSMUSG00000038520.15	protein_coding	Tbc1d17	0.367364	0.0149485
chr17	ENSMUSG00000001870.16	protein_coding	Ltbp1	0.368929	0.0130852
chr12	ENSMUSG00000034761.15	protein_coding	Map4k5	0.368994	0.000284444
chr5	ENSMUSG00000029004.15	protein_coding	Kmt2e	0.370451	0.0222646
chr11	ENSMUSG00000025130.11	protein_coding	P4hb	0.372028	5.72291e-08
chr4	ENSMUSG00000028906.16	protein_coding	Epb41	0.372096	0.0122942
chr16	ENSMUSG00000022641.15	protein_coding	Bbx	0.373512	0.00139334
chr12	ENSMUSG00000021286.8	protein_coding	Zfyve21	0.374481	0.0347935
chr19	ENSMUSG00000018820.13	protein_coding	Zfyve27	0.374795	0.0353323
chr2	ENSMUSG00000027087.11	protein_coding	Itgav	0.375969	0.000883684
chr19	ENSMUSG00000071604.5	protein_coding	Fam189a2	0.376785	0.00141121
chr15	ENSMUSG00000035900.18	protein_coding	Gramd4	0.377924	0.0348499
chr17	ENSMUSG00000024042.7	protein_coding	Sik1	0.378474	0.0380111
chr9	ENSMUSG00000101698.1	lncRNA	Gm29562	0.378739	0.0239259
chr1	ENSMUSG00000044783.16	protein_coding	Hjurp	0.380016	0.00274392
chr15	ENSMUSG00000068220.6	protein_coding	Lgals1	0.380453	0.0453026
chr10	ENSMUSG00000003348.10	protein_coding	Mob3a	0.380641	0.00176862
chr18	ENSMUSG00000035765.10	protein_coding	Dym	0.381156	0.0106729
chr2	ENSMUSG00000092397.7	lncRNA	C130080G10Rik	0.381366	0.0218999
chr2	ENSMUSG00000015647.9	protein_coding	Lama5	0.381807	0.00186315
chr5	ENSMUSG00000029484.12	protein_coding	Anxa3	0.381953	0.0461105
chr18	ENSMUSG00000033032.15	protein_coding	Afap1l1	0.382528	0.0278241
chr7	ENSMUSG00000005533.10	protein_coding	Igf1r	0.383684	0.0065826
chr10	ENSMUSG00000038587.9	protein_coding	Akap12	0.386473	0.00334873
chr10	ENSMUSG00000020277.10	protein_coding	Pfkl	0.386926	0.0139152
chr7	ENSMUSG00000036989.16	protein_coding	Trim3	0.387363	0.0139287
chr15	ENSMUSG00000037646.10	protein_coding	Vps13b	0.389131	0.00451066
chr11	ENSMUSG00000004040.16	protein_coding	Stat3	0.390475	0.0290143
chr15	ENSMUSG00000022377.16	protein_coding	Asap1	0.392385	0.000118955
chr2	ENSMUSG00000016458.14	protein_coding	Wt1	0.392406	0.0494385
chr17	ENSMUSG00000023952.13	protein_coding	Gtpbp2	0.392972	0.00984059
chr3	ENSMUSG00000037400.17	protein_coding	Atp11b	0.393161	0.007147
chr14	ENSMUSG00000021823.10	protein_coding	Vcl	0.396668	0.00748867
chr12	ENSMUSG00000002900.16	protein_coding	Lamb1	0.397434	1.55709e-05
chrX	ENSMUSG00000031119.4	protein_coding	Gpc4	0.398216	0.00618569
chr15	ENSMUSG00000023055.10	protein_coding	Calcoco1	0.39947	0.00752432
chr3	ENSMUSG00000027803.14	protein_coding	Wwtr1	0.399623	0.0241156
chrX	ENSMUSG00000033460.14	protein_coding	Armcx1	0.401309	0.0391428
chr4	ENSMUSG00000028763.18	protein_coding	Hspg2	0.402257	0.00269879
chr8	ENSMUSG00000042870.15	protein_coding	Tom1	0.407625	0.0144156
chr19	ENSMUSG00000025007.13	protein_coding	Aldh18a1	0.408585	0.0454655
chr1	ENSMUSG00000042207.17	protein_coding	Kdm5b	0.408763	0.0283717
chr7	ENSMUSG00000012640.16	protein_coding	Zfp715	0.41011	0.0207511
chr19	ENSMUSG00000053799.7	protein_coding	Exoc6	0.410303	0.0284609
chr11	ENSMUSG00000018476.7	protein_coding	Kdm6b	0.410399	0.0102725
chr7	ENSMUSG00000030588.12	protein_coding	Yif1b	0.411377	0.0489678
chr6	ENSMUSG00000044086.8	protein_coding	Lmod3	0.411969	0.0233031
chr1	ENSMUSG00000070738.10	protein_coding	Dgkd	0.412004	0.0344711
chr16	ENSMUSG00000022797.16	protein_coding	Tfrc	0.412243	4.2391e-07
chr3	ENSMUSG00000033386.10	protein_coding	Frrs1	0.414485	0.00306329
chr2	ENSMUSG00000037110.20	protein_coding	Ralgapa2	0.415423	0.00454224
chr18	ENSMUSG00000053477.17	protein_coding	Tcf4	0.415705	0.00931792
chr14	ENSMUSG00000034327.17	protein_coding	Kctd9	0.415751	0.00182933
chr6	ENSMUSG00000038648.5	protein_coding	Creb3l2	0.417855	0.0478174
chr4	ENSMUSG00000073792.11	protein_coding	Alg6	0.419923	0.0440867
chr9	ENSMUSG00000032135.15	protein_coding	Mcam	0.42002	0.0244723
chrX	ENSMUSG00000045180.13	protein_coding	Shroom2	0.420111	0.00839902
chr11	ENSMUSG00000020282.18	protein_coding	Rhbdf1	0.420127	0.0171332
chr7	ENSMUSG00000033917.15	protein_coding	Gde1	0.421149	0.00899485
chr7	ENSMUSG00000004328.15	protein_coding	Hif3a	0.422618	0.0133779
chr8	ENSMUSG00000031605.8	protein_coding	Klhl2	0.427219	0.0222646
chrX	ENSMUSG00000033361.13	protein_coding	Prrg3	0.42781	0.0247122
chr3	ENSMUSG00000028195.4	protein_coding	Ccn1	0.428605	0.000117775
chr12	ENSMUSG00000021285.15	protein_coding	Ppp1r13b	0.428912	0.00323839
chr7	ENSMUSG00000039361.11	protein_coding	Picalm	0.429704	0.00138456
chr14	ENSMUSG00000022139.17	protein_coding	Mbnl2	0.429798	0.00229295
chr3	ENSMUSG00000061143.15	protein_coding	Maml3	0.430062	0.0242559
chr19	ENSMUSG00000040451.18	protein_coding	Sgms1	0.431594	0.0236986
chr14	ENSMUSG00000021892.14	protein_coding	Sh3bp5	0.432549	0.0129812
chr5	ENSMUSG00000025533.15	protein_coding	Asl	0.433629	0.0478174
chr2	ENSMUSG00000050373.13	protein_coding	Snx21	0.434042	0.0136381
chr5	ENSMUSG00000029165.17	protein_coding	Agbl5	0.434078	0.026922
chr1	ENSMUSG00000026131.19	protein_coding	Dst	0.434283	8.64353e-05
chr9	ENSMUSG00000057193.8	protein_coding	Slc44a2	0.436883	0.000240499
chr4	ENSMUSG00000037295.7	protein_coding	Ldlrap1	0.437796	0.00885387
chr4	ENSMUSG00000019055.15	protein_coding	Plod1	0.438032	0.00092361
chr6	ENSMUSG00000055850.12	protein_coding	Rnf181	0.438753	0.000858375
chr4	ENSMUSG00000025791.18	protein_coding	Pgm1	0.440661	0.00270742
chr15	ENSMUSG00000033088.19	protein_coding	Triobp	0.442358	0.0157011
chr11	ENSMUSG00000025161.16	protein_coding	Slc16a3	0.446027	0.0141133
chr10	ENSMUSG00000039879.9	protein_coding	Heca	0.446266	0.0068701
chr8	ENSMUSG00000031523.16	protein_coding	Dlc1	0.44655	0.00885835
chr16	ENSMUSG00000062901.3	protein_coding	Klhl24	0.447274	0.0371436
chr4	ENSMUSG00000059713.12	protein_coding	Rcan3	0.448118	0.0203018
chr2	ENSMUSG00000017969.13	protein_coding	Ptgis	0.448243	0.0139583
chr8	ENSMUSG00000065954.11	protein_coding	Tacc1	0.450311	0.00412956
chr5	ENSMUSG00000037936.15	protein_coding	Scarb1	0.450929	0.0460008
chrX	ENSMUSG00000068270.15	protein_coding	Shroom4	0.450938	0.0130086
chr11	ENSMUSG00000041920.14	protein_coding	Slc16a6	0.452737	0.0476299
chr8	ENSMUSG00000031833.10	protein_coding	Mast3	0.454376	0.00560344
chr6	ENSMUSG00000030313.15	protein_coding	Dennd5b	0.45472	0.0154319
chr11	ENSMUSG00000000278.10	protein_coding	Scpep1	0.454843	0.0036163
chr8	ENSMUSG00000031570.17	protein_coding	Plpp5	0.455634	0.0165381
chr2	ENSMUSG00000027111.15	protein_coding	Itga6	0.457233	0.0301382
chrX	ENSMUSG00000062070.12	protein_coding	Pgk1	0.457325	0.000825812
chr4	ENSMUSG00000003282.9	protein_coding	Plag1	0.45856	0.0345029
chr10	ENSMUSG00000019975.12	protein_coding	Ikbip	0.458968	0.0283717
chr10	ENSMUSG00000039891.6	protein_coding	Txlnb	0.460022	0.0144731
chr19	ENSMUSG00000056481.7	protein_coding	Cd248	0.465268	0.0446031
chr13	ENSMUSG00000021690.10	protein_coding	Jmy	0.465517	0.039821
chrX	ENSMUSG00000036985.12	protein_coding	Zdhhc9	0.465517	0.0199907
chrX	ENSMUSG00000037369.17	protein_coding	Kdm6a	0.467827	8.96025e-05
chr4	ENSMUSG00000028465.16	protein_coding	Tln1	0.468295	0.000264579
chr15	ENSMUSG00000055737.12	protein_coding	Ghr	0.468603	0.00163233
chr4	ENSMUSG00000035637.14	protein_coding	Grhpr	0.469716	0.0104113
chr3	ENSMUSG00000023087.15	protein_coding	Noct	0.469829	0.00460876
chr8	ENSMUSG00000039633.6	protein_coding	Lonrf1	0.471073	0.0365859
chr15	ENSMUSG00000054263.12	protein_coding	Lifr	0.473384	0.00323839
chr1	ENSMUSG00000026409.14	protein_coding	Pfkfb2	0.473852	0.00404352
chr10	ENSMUSG00000002147.18	protein_coding	Stat6	0.47413	0.0410224
chr12	ENSMUSG00000034258.4	protein_coding	Flvcr2	0.476723	0.0470253
chr3	ENSMUSG00000027763.13	protein_coding	Mbnl1	0.477573	0.00865329
chr15	ENSMUSG00000044224.16	protein_coding	Dnajc21	0.482754	0.00144256
chr5	ENSMUSG00000018143.10	protein_coding	Mafk	0.482965	0.00644754
chr13	ENSMUSG00000000078.7	protein_coding	Klf6	0.484561	2.83104e-06
chr3	ENSMUSG00000042404.16	protein_coding	Dennd4b	0.485049	0.00397523
chr4	ENSMUSG00000032890.17	protein_coding	Rims3	0.485268	0.0211553
chr9	ENSMUSG00000001946.14	protein_coding	Esam	0.48539	0.013033
chr18	ENSMUSG00000073599.10	protein_coding	Ecscr	0.489198	0.0233031
chr17	ENSMUSG00000024014.8	protein_coding	Pim1	0.491228	0.0452706
chr13	ENSMUSG00000038518.15	protein_coding	Jarid2	0.492163	0.0345477
chr1	ENSMUSG00000026198.15	protein_coding	Abcb6	0.49405	0.0036163
chr10	ENSMUSG00000052151.12	protein_coding	Plpp2	0.494696	0.00960268
chr2	ENSMUSG00000027646.15	protein_coding	Src	0.495336	0.000116883
chr1	ENSMUSG00000042807.15	protein_coding	Hecw2	0.496442	0.00324647
chr18	ENSMUSG00000001473.7	protein_coding	Tubb6	0.497368	1.85255e-07
chr5	ENSMUSG00000029580.14	protein_coding	Actb	0.497575	1.36674e-07
chr11	ENSMUSG00000020521.7	protein_coding	Rnft1	0.497628	0.0104935
chr7	ENSMUSG00000040511.14	protein_coding	Pvr	0.499448	0.0119728
chr16	ENSMUSG00000055447.19	protein_coding	Cd47	0.499772	0.0283717
chr15	ENSMUSG00000022270.16	protein_coding	Retreg1	0.500486	0.0425589
chr11	ENSMUSG00000020717.19	protein_coding	Pecam1	0.500542	0.00489099
chr18	ENSMUSG00000036103.9	protein_coding	Colec12	0.501268	0.00743754
chrX	ENSMUSG00000035967.15	protein_coding	Ints6l	0.501838	0.00595737
chr7	ENSMUSG00000030772.6	protein_coding	Dkk3	0.502112	0.00119612
chr13	ENSMUSG00000042284.10	protein_coding	Itga1	0.503984	0.0194052
chr13	ENSMUSG00000087370.3	protein_coding	Tmem170b	0.504912	0.0149408
chr5	ENSMUSG00000058013.11	protein_coding	Sept11	0.505915	8.78258e-05
chr17	ENSMUSG00000033278.10	protein_coding	Ptprm	0.506815	0.0190601
chr6	ENSMUSG00000029860.16	protein_coding	Zyx	0.507692	7.63449e-05
chr6	ENSMUSG00000030350.8	protein_coding	Prmt8	0.508709	0.00726704
chr17	ENSMUSG00000000127.15	protein_coding	Fer	0.509197	0.00527946
chr11	ENSMUSG00000042331.13	protein_coding	Specc1	0.510142	0.00881929
chr11	ENSMUSG00000004044.9	protein_coding	Cavin1	0.510152	1.31916e-06
chrX	ENSMUSG00000034160.13	protein_coding	Ogt	0.511134	0.00015193
chr15	ENSMUSG00000116165.1	protein_coding	Pdxp	0.511199	0.0410224
chr1	ENSMUSG00000041075.8	protein_coding	Fzd7	0.51155	0.039821
chr19	ENSMUSG00000024968.14	protein_coding	Rcor2	0.512152	0.0311438
chr5	ENSMUSG00000038859.7	protein_coding	Baiap2l1	0.512234	0.022738
chr2	ENSMUSG00000091337.3	protein_coding	Eid1	0.51231	0.00481683
chr5	ENSMUSG00000036817.14	protein_coding	Sun1	0.512495	0.00047821
chr12	ENSMUSG00000021203.15	protein_coding	Otub2	0.514159	0.0142777
chr8	ENSMUSG00000038291.16	protein_coding	Snx25	0.516919	0.03602
chr14	ENSMUSG00000042286.13	protein_coding	Stab1	0.517851	0.0171809
chr7	ENSMUSG00000061119.7	protein_coding	Prcp	0.51809	0.00549498
chr11	ENSMUSG00000018217.12	protein_coding	Pmp22	0.519772	0.00921662
chr3	ENSMUSG00000039831.16	protein_coding	Arhgap29	0.520522	0.00364837
chr14	ENSMUSG00000025545.10	protein_coding	Clybl	0.521842	0.0160902
chr9	ENSMUSG00000032289.15	protein_coding	Thsd4	0.522169	0.00801374
chr16	ENSMUSG00000035107.13	protein_coding	Dcbld2	0.523004	6.3363e-07
chr9	ENSMUSG00000032332.17	protein_coding	Col12a1	0.523105	0.000529958
chr11	ENSMUSG00000003518.13	protein_coding	Dusp3	0.525235	0.00517905
chr8	ENSMUSG00000031503.13	protein_coding	Col4a2	0.526561	1.58303e-07
chr4	ENSMUSG00000028480.14	protein_coding	Glipr2	0.526823	0.000945456
chr19	ENSMUSG00000024640.9	protein_coding	Psat1	0.527416	0.00249195
chr9	ENSMUSG00000032388.7	protein_coding	Spg21	0.527646	0.0313783
chrX	ENSMUSG00000015214.14	protein_coding	Mtmr1	0.528432	0.0474979
chr10	ENSMUSG00000020032.14	protein_coding	Nuak1	0.531701	1.08143e-05
chr1	ENSMUSG00000041040.12	protein_coding	Fam117b	0.532352	0.0105866
chr2	ENSMUSG00000026921.18	protein_coding	Egfl7	0.534422	0.00258209
chr5	ENSMUSG00000041313.14	protein_coding	Slc7a1	0.535516	0.00295954
chr11	ENSMUSG00000020376.17	protein_coding	Rnf130	0.535747	0.00520351
chr3	ENSMUSG00000040998.18	protein_coding	Npnt	0.538547	0.00426436
chr8	ENSMUSG00000031642.9	protein_coding	Sh3rf1	0.53947	0.0244498
chr1	ENSMUSG00000032666.16	protein_coding	1700025G04Rik	0.540638	0.00381801
chr1	ENSMUSG00000026199.17	protein_coding	Ankzf1	0.543029	0.0370421
chr14	ENSMUSG00000034731.11	protein_coding	Dgkh	0.543395	0.0230285
chr7	ENSMUSG00000030747.5	protein_coding	Dgat2	0.543515	0.046545
chr12	ENSMUSG00000021065.16	protein_coding	Fut8	0.544107	0.00621328
chr19	ENSMUSG00000010095.13	protein_coding	Slc3a2	0.545269	0.00163531
chr16	ENSMUSG00000046546.3	protein_coding	Fam43a	0.546067	0.014834
chr2	ENSMUSG00000036040.14	protein_coding	Adamtsl2	0.547798	0.00401197
chr16	ENSMUSG00000022885.16	protein_coding	St6gal1	0.54937	0.0104182
chr10	ENSMUSG00000047146.17	protein_coding	Tet1	0.552126	0.00404352
chr10	ENSMUSG00000020228.11	protein_coding	Helb	0.554055	0.00742802
chr6	ENSMUSG00000030220.13	protein_coding	Arhgdib	0.557274	0.0452706
chr8	ENSMUSG00000031490.6	protein_coding	Eif4ebp1	0.557867	0.00118527
chr15	ENSMUSG00000013846.10	protein_coding	St3gal1	0.561763	2.46115e-09
chr7	ENSMUSG00000045795.10	protein_coding	Whamm	0.564746	0.0433332
chr7	ENSMUSG00000030583.16	protein_coding	Sipa1l3	0.56559	0.00404352
chr11	ENSMUSG00000020773.11	protein_coding	Trim47	0.566183	0.00930225
chr6	ENSMUSG00000060477.14	protein_coding	Irak2	0.567336	0.049333
chr13	ENSMUSG00000021668.15	protein_coding	Polk	0.568113	0.0340653
chr19	ENSMUSG00000024892.17	protein_coding	Pcx	0.56834	8.07856e-06
chr8	ENSMUSG00000050271.12	protein_coding	Prag1	0.569465	1.68504e-07
chr15	ENSMUSG00000106847.1	lncRNA	Peg13	0.569913	0.00274575
chr7	ENSMUSG00000040435.12	protein_coding	Ppp1r15a	0.571121	0.0077166
chr1	ENSMUSG00000090394.8	protein_coding	4930523C07Rik	0.572605	0.0306039
chr11	ENSMUSG00000062825.15	protein_coding	Actg1	0.574183	2.65596e-08
chr9	ENSMUSG00000032531.15	protein_coding	Amotl2	0.57429	2.03829e-07
chr3	ENSMUSG00000005968.14	protein_coding	Tuft1	0.574562	0.0224249
chr11	ENSMUSG00000056962.11	protein_coding	Jmjd6	0.575428	0.00140403
chr7	ENSMUSG00000002043.17	protein_coding	Trappc6a	0.576748	0.00519402
chr16	ENSMUSG00000012017.4	protein_coding	Scarf2	0.577602	0.0384061
chr10	ENSMUSG00000023175.15	protein_coding	Bsg	0.578389	4.77918e-07
chr7	ENSMUSG00000008384.8	protein_coding	Sertad1	0.578492	0.0326098
chr9	ENSMUSG00000032462.14	protein_coding	Pik3cb	0.579002	0.00551961
chr9	ENSMUSG00000038775.14	protein_coding	Vill	0.580667	0.00930225
chr2	ENSMUSG00000027230.9	protein_coding	Creb3l1	0.581042	0.0120967
chr8	ENSMUSG00000031557.16	protein_coding	Plekha2	0.582607	0.00260576
chr17	ENSMUSG00000041168.10	protein_coding	Lonp1	0.586575	6.66556e-06
chr15	ENSMUSG00000042406.8	protein_coding	Atf4	0.58844	0.000118223
chr6	ENSMUSG00000030104.9	protein_coding	Edem1	0.589345	0.00378793
chr11	ENSMUSG00000000282.12	protein_coding	Mnt	0.590962	0.0237694
chr15	ENSMUSG00000042895.6	protein_coding	Abra	0.591297	0.00067638
chr14	ENSMUSG00000004558.15	protein_coding	Ndrg2	0.594642	0.00146847
chr6	ENSMUSG00000030022.14	protein_coding	Adamts9	0.595014	4.77918e-07
chr16	ENSMUSG00000022707.16	protein_coding	Gbe1	0.596149	0.000748504
chr11	ENSMUSG00000086841.1	lncRNA	2410006H16Rik	0.596759	0.0177851
chr4	ENSMUSG00000040128.9	protein_coding	Pnrc1	0.596847	0.0244498
chr8	ENSMUSG00000031502.11	protein_coding	Col4a1	0.597639	3.10469e-08
chr4	ENSMUSG00000041135.15	protein_coding	Ripk2	0.598422	0.0068967
chr16	ENSMUSG00000013089.15	protein_coding	Etv5	0.598951	0.00154536
chr7	ENSMUSG00000042675.15	protein_coding	Ypel3	0.599609	0.0274388
chr11	ENSMUSG00000049659.15	protein_coding	Aftph	0.600065	0.00881693
chr14	ENSMUSG00000090363.8	protein_coding	Gm3512	0.600085	0.0392244
chr17	ENSMUSG00000056492.6	protein_coding	Adgrf5	0.602956	0.0101606
chr1	ENSMUSG00000040713.12	protein_coding	Creg1	0.604782	0.0430163
chr10	ENSMUSG00000015312.9	protein_coding	Gadd45b	0.609503	0.00824118
chr11	ENSMUSG00000041895.15	protein_coding	Wipi1	0.609698	0.00096179
chr17	ENSMUSG00000015468.14	protein_coding	Notch4	0.610929	0.0287977
chr5	ENSMUSG00000061288.13	protein_coding	Taok3	0.61553	0.0236164
chr12	ENSMUSG00000021069.17	protein_coding	Pygl	0.616254	3.90112e-05
chr1	ENSMUSG00000049866.12	protein_coding	Arl4c	0.616549	0.00220051
chr15	ENSMUSG00000022280.9	protein_coding	Rnf19a	0.616637	0.000918392
chr7	ENSMUSG00000042828.12	protein_coding	Trim72	0.617355	0.0379788
chr5	ENSMUSG00000029344.14	protein_coding	Tpst2	0.617433	0.0284031
chr17	ENSMUSG00000023067.14	protein_coding	Cdkn1a	0.619465	0.0472447
chr7	ENSMUSG00000038387.9	protein_coding	Rras	0.620401	0.00122867
chr18	ENSMUSG00000090523.2	protein_coding	Gypc	0.621412	0.0221284
chr5	ENSMUSG00000049907.8	protein_coding	Rasl11b	0.622922	0.000748504
chr18	ENSMUSG00000024556.4	protein_coding	Me2	0.627892	0.000278601
chr13	ENSMUSG00000021676.10	protein_coding	Iqgap2	0.632737	0.0160902
chr4	ENSMUSG00000006445.3	protein_coding	Epha2	0.636534	0.00035018
chr1	ENSMUSG00000034353.14	protein_coding	Ramp1	0.636745	0.00750952
chr9	ENSMUSG00000111394.1	TEC	Gm49759	0.636856	0.000541573
chr13	ENSMUSG00000005397.8	protein_coding	Nid1	0.638188	0.000870473
chr12	ENSMUSG00000020572.8	protein_coding	Nampt	0.63881	0.0145464
chr19	ENSMUSG00000046324.12	protein_coding	Ermp1	0.641173	0.00881929
chr5	ENSMUSG00000054434.14	protein_coding	Tmem120b	0.644211	0.0237178
chr10	ENSMUSG00000015501.10	protein_coding	Hivep2	0.645143	0.00700264
chr19	ENSMUSG00000024803.9	protein_coding	Ankrd1	0.64545	0.00106254
chr13	ENSMUSG00000021701.8	protein_coding	Plk2	0.645821	0.000606296
chr13	ENSMUSG00000074794.10	protein_coding	Arrdc3	0.646142	0.000522178
chr4	ENSMUSG00000028645.11	protein_coding	Slc2a1	0.647425	0.000141849
chr4	ENSMUSG00000070803.6	protein_coding	Cited4	0.649628	0.0457898
chr4	ENSMUSG00000028527.18	protein_coding	Ak4	0.65254	0.0036163
chr10	ENSMUSG00000035890.9	protein_coding	Rnf126	0.653304	0.000101066
chr16	ENSMUSG00000043008.9	protein_coding	Klhl6	0.65479	1.45836e-05
chr8	ENSMUSG00000046794.9	protein_coding	Ppp1r3b	0.656657	0.00253171
chr13	ENSMUSG00000036006.19	protein_coding	Ripor2	0.657212	0.0144156
chrX	ENSMUSG00000031375.17	protein_coding	Bgn	0.662033	0.0264498
chr8	ENSMUSG00000031805.17	protein_coding	Jak3	0.662721	0.00827389
chr10	ENSMUSG00000035722.15	protein_coding	Abca7	0.664054	0.00295954
chr16	ENSMUSG00000022639.14	lncRNA	Dubr	0.664864	0.0193994
chr10	ENSMUSG00000019920.17	protein_coding	Lims1	0.665435	0.00292114
chr16	ENSMUSG00000041974.10	protein_coding	Spidr	0.665927	0.000611769
chr11	ENSMUSG00000001751.9	protein_coding	Naglu	0.670099	0.00543117
chr8	ENSMUSG00000005413.8	protein_coding	Hmox1	0.6708	0.0330207
chr18	ENSMUSG00000063889.16	protein_coding	Crem	0.672038	0.00948906
chr6	ENSMUSG00000053470.13	protein_coding	Kdm3a	0.675826	0.000325227
chr10	ENSMUSG00000039031.16	protein_coding	Arhgap18	0.679412	0.000495968
chr17	ENSMUSG00000023905.15	protein_coding	Tnfrsf12a	0.679435	0.00531628
chr6	ENSMUSG00000047867.11	protein_coding	Gimap6	0.679729	0.0311438
chr11	ENSMUSG00000017677.11	protein_coding	Wsb1	0.681081	0.000484259
chr8	ENSMUSG00000034041.5	protein_coding	Lyl1	0.681836	0.0095901
chr10	ENSMUSG00000060487.7	protein_coding	Samd5	0.683099	0.00412214
chr5	ENSMUSG00000045348.16	protein_coding	Nyap1	0.684019	0.00293194
chr14	ENSMUSG00000040618.7	protein_coding	Pck2	0.689068	0.0371436
chr9	ENSMUSG00000040111.16	protein_coding	Gramd1b	0.690133	9.93471e-06
chr4	ENSMUSG00000028525.16	protein_coding	Pde4b	0.695213	0.0026053
chr11	ENSMUSG00000034201.13	protein_coding	Gas2l1	0.696089	0.0489762
chr13	ENSMUSG00000048376.6	protein_coding	F2r	0.698409	0.000469698
chr8	ENSMUSG00000031585.13	protein_coding	Gtf2e2	0.699858	0.000154903
chr8	ENSMUSG00000031955.10	protein_coding	Bcar1	0.700916	8.07856e-06
chr17	ENSMUSG00000071042.12	protein_coding	Rasgrp3	0.703947	0.00506158
chr16	ENSMUSG00000049502.17	protein_coding	Dtx3l	0.705896	0.0439036
chr1	ENSMUSG00000016494.9	protein_coding	Cd34	0.708593	4.66429e-09
chr16	ENSMUSG00000033653.18	protein_coding	Vps8	0.709044	0.000842381
chr9	ENSMUSG00000032532.7	protein_coding	Cck	0.71027	0.0137127
chr9	ENSMUSG00000097617.2	lncRNA	Gm10687	0.711148	0.0129471
chr9	ENSMUSG00000025232.8	protein_coding	Hexa	0.717361	7.21149e-06
chr6	ENSMUSG00000005667.8	protein_coding	Mthfd2	0.722543	5.47693e-05
chr3	ENSMUSG00000040943.12	protein_coding	Tet2	0.725883	0.00719421
chrX	ENSMUSG00000095562.8	lncRNA	Gm21887	0.726327	0.00579583
chrX	ENSMUSG00000031438.11	protein_coding	Rnf128	0.7271	0.0203946
chr10	ENSMUSG00000048756.11	protein_coding	Foxo3	0.728853	0.000290911
chr11	ENSMUSG00000047181.12	protein_coding	Samd14	0.728877	0.00324309
chr8	ENSMUSG00000031644.19	protein_coding	Nek1	0.729379	0.00020096
chr13	ENSMUSG00000021196.14	protein_coding	Pfkp	0.732139	4.50786e-05
chr11	ENSMUSG00000020766.4	protein_coding	Galk1	0.732585	4.94118e-06
chr11	ENSMUSG00000020696.18	protein_coding	Rffl	0.735414	0.0389419
chr12	ENSMUSG00000034271.16	protein_coding	Jdp2	0.740672	0.0398125
chr2	ENSMUSG00000017760.16	protein_coding	Ctsa	0.741561	1.08143e-05
chr8	ENSMUSG00000004319.15	protein_coding	Clcn3	0.744732	0.000293284
chr14	ENSMUSG00000034522.10	protein_coding	Zfp395	0.750405	0.000425024
chr19	ENSMUSG00000069833.13	protein_coding	Ahnak	0.750474	3.30718e-05
chr13	ENSMUSG00000021411.16	protein_coding	Pxdc1	0.750858	0.0278241
chr10	ENSMUSG00000019850.11	protein_coding	Tnfaip3	0.752606	0.00102081
chr13	ENSMUSG00000021451.16	protein_coding	Sema4d	0.753287	0.00571201
chr15	ENSMUSG00000059895.13	protein_coding	Ptp4a3	0.754692	7.52019e-07
chr9	ENSMUSG00000037405.8	protein_coding	Icam1	0.755371	0.0385523
chr7	ENSMUSG00000003865.16	protein_coding	Gys1	0.757252	2.9514e-05
chr2	ENSMUSG00000006494.11	protein_coding	Pdk1	0.757488	1.91524e-05
chr10	ENSMUSG00000055862.7	protein_coding	Izumo4	0.758874	0.0114705
chr14	ENSMUSG00000022051.15	protein_coding	Bnip3l	0.75934	1.95531e-05
chr1	ENSMUSG00000026547.15	protein_coding	Tagln2	0.760807	2.64693e-13
chr6	ENSMUSG00000042599.8	protein_coding	Kdm7a	0.760901	0.00221061
chr11	ENSMUSG00000010362.9	protein_coding	Rdm1	0.761539	0.0382317
chr3	ENSMUSG00000038205.12	protein_coding	Prkab2	0.765108	2.96153e-05
chr10	ENSMUSG00000085779.1	lncRNA	Atcayos	0.7664	0.000230682
chr2	ENSMUSG00000032698.15	protein_coding	Lmo2	0.768114	0.00253171
chr16	ENSMUSG00000003955.8	protein_coding	Fam162a	0.768732	1.19567e-05
chr6	ENSMUSG00000061353.11	protein_coding	Cxcl12	0.77213	8.08103e-05
chr11	ENSMUSG00000040447.15	protein_coding	Spns2	0.772362	0.0165419
chr4	ENSMUSG00000035969.15	protein_coding	Rusc2	0.772461	0.0472155
chr7	ENSMUSG00000006651.8	protein_coding	Aplp1	0.773094	0.00349582
chr11	ENSMUSG00000069808.13	protein_coding	Fam57a	0.774921	0.00107323
chr10	ENSMUSG00000034612.7	protein_coding	Chst11	0.77739	0.00381392
chr9	ENSMUSG00000038412.8	protein_coding	Higd1a	0.778765	0.000112241
chr10	ENSMUSG00000040675.17	protein_coding	Mthfd1l	0.780209	4.30321e-06
chr8	ENSMUSG00000040010.10	protein_coding	Slc7a5	0.786187	2.33258e-05
chr14	ENSMUSG00000092167.8	protein_coding	Gm3696	0.789919	0.0469289
chr12	ENSMUSG00000020593.15	protein_coding	Lpin1	0.790958	0.0148681
chr11	ENSMUSG00000000317.11	protein_coding	Bcl6b	0.791047	0.00743754
chr1	ENSMUSG00000026107.11	protein_coding	Nabp1	0.79719	2.7585e-07
chr19	ENSMUSG00000024805.16	protein_coding	Pcgf5	0.798652	0.000144592
chr1	ENSMUSG00000020423.6	protein_coding	Btg2	0.801386	0.00484446
chr3	ENSMUSG00000027506.15	protein_coding	Tpd52	0.802099	0.00123724
chr4	ENSMUSG00000028542.17	protein_coding	Slc6a9	0.802948	0.0143939
chr7	ENSMUSG00000054716.4	protein_coding	Zfp771	0.803044	0.00845685
chr15	ENSMUSG00000022346.15	protein_coding	Myc	0.805779	0.000240499
chr19	ENSMUSG00000039126.10	protein_coding	Prune2	0.809009	0.00146847
chr10	ENSMUSG00000025408.15	protein_coding	Ddit3	0.809186	0.0474707
chr18	ENSMUSG00000056671.7	protein_coding	Prelid2	0.809654	0.00112913
chr8	ENSMUSG00000038894.7	protein_coding	Irs2	0.810399	2.27184e-07
chr11	ENSMUSG00000050106.17	protein_coding	Tmc8	0.810858	0.0130852
chr9	ENSMUSG00000041012.4	protein_coding	Cmtm8	0.811957	0.00214225
chr15	ENSMUSG00000022443.17	protein_coding	Myh9	0.812155	1.53284e-17
chr9	ENSMUSG00000040813.16	protein_coding	Tex264	0.816772	3.54522e-06
chrX	ENSMUSG00000025283.15	protein_coding	Sat1	0.819295	0.0244972
chr9	ENSMUSG00000032596.14	protein_coding	Uba7	0.820728	0.00797889
chr5	ENSMUSG00000029648.13	protein_coding	Flt1	0.821003	3.92059e-05
chr3	ENSMUSG00000027894.14	protein_coding	Slc6a17	0.82266	0.00141193
chr4	ENSMUSG00000028776.14	protein_coding	Tinagl1	0.82384	8.74794e-07
chr11	ENSMUSG00000060216.15	protein_coding	Arrb2	0.825455	0.00346089
chr1	ENSMUSG00000037447.16	protein_coding	Arid5a	0.829744	0.0374971
chr9	ENSMUSG00000053310.11	protein_coding	Nrgn	0.831428	0.0137946
chr7	ENSMUSG00000030930.14	protein_coding	Chst15	0.833842	2.996e-05
chr11	ENSMUSG00000025140.15	protein_coding	Pycr1	0.835143	0.00395026
chr14	ENSMUSG00000063060.6	protein_coding	Sox7	0.83657	4.82186e-05
chrX	ENSMUSG00000031342.17	protein_coding	Gpm6b	0.836925	0.01181
chrX	ENSMUSG00000049775.16	protein_coding	Tmsb4x	0.838273	3.91707e-10
chr4	ENSMUSG00000050212.4	protein_coding	Eva1b	0.842831	0.000598386
chr13	ENSMUSG00000021457.14	protein_coding	Syk	0.845609	0.0126095
chr2	ENSMUSG00000032841.15	protein_coding	Prr5l	0.847862	0.000295813
chr16	ENSMUSG00000035356.17	protein_coding	Nfkbiz	0.849758	0.0260683
chr11	ENSMUSG00000041189.9	protein_coding	Chrnb1	0.857077	0.0418487
chr13	ENSMUSG00000041817.14	protein_coding	Fam169a	0.864331	7.1454e-05
chr10	ENSMUSG00000035697.14	protein_coding	Arhgap45	0.865757	0.000100276
chr14	ENSMUSG00000090691.3	protein_coding	Gm3667	0.872822	0.0152834
chr4	ENSMUSG00000028613.15	protein_coding	Lrp8	0.875652	0.0299204
chr6	ENSMUSG00000004267.16	protein_coding	Eno2	0.878381	0.0453026
chr2	ENSMUSG00000025314.16	protein_coding	Ptprj	0.879377	2.38232e-05
chr10	ENSMUSG00000025402.12	protein_coding	Nab2	0.88247	3.84433e-06
chr18	ENSMUSG00000024427.7	protein_coding	Spry4	0.884414	0.00197731
chr15	ENSMUSG00000049687.5	protein_coding	Pheta2	0.884559	0.0292081
chr9	ENSMUSG00000046186.8	protein_coding	Cd109	0.885892	0.00362351
chr3	ENSMUSG00000027692.16	protein_coding	Tnik	0.888739	0.00427913
chr14	ENSMUSG00000022037.15	protein_coding	Clu	0.889233	0.000161535
chr14	ENSMUSG00000034205.16	protein_coding	Loxl2	0.889562	8.30744e-09
chr19	ENSMUSG00000067279.3	protein_coding	Ppp1r3c	0.892752	0.000191801
chr7	ENSMUSG00000035279.8	protein_coding	Ssc5d	0.89554	0.00579583
chr13	ENSMUSG00000035493.10	protein_coding	Tgfbi	0.895911	0.00243895
chr4	ENSMUSG00000029053.16	protein_coding	Prkcz	0.902746	0.00700264
chr1	ENSMUSG00000026600.12	protein_coding	Soat1	0.905508	1.08148e-06
chr12	ENSMUSG00000072812.4	protein_coding	Ahnak2	0.912086	0.0138458
chr1	ENSMUSG00000009772.15	protein_coding	Nuak2	0.913273	0.00878509
chr16	ENSMUSG00000002489.16	protein_coding	Tiam1	0.913993	1.51458e-05
chr13	ENSMUSG00000021697.12	protein_coding	Depdc1b	0.91447	0.00810483
chr14	ENSMUSG00000045211.5	protein_coding	Nudt18	0.918938	0.00613383
chr1	ENSMUSG00000026721.16	protein_coding	Rabgap1l	0.920201	0.00151453
chr7	ENSMUSG00000035064.17	protein_coding	Eef2k	0.922403	0.00030232
chr2	ENSMUSG00000026773.19	protein_coding	Pfkfb3	0.924813	0.00015223
chr10	ENSMUSG00000019916.14	protein_coding	P4ha1	0.933016	8.36816e-10
chr12	ENSMUSG00000096954.1	lncRNA	Gdap10	0.934853	0.0249628
chr7	ENSMUSG00000002983.17	protein_coding	Relb	0.935339	0.0405501
chr14	ENSMUSG00000047153.4	protein_coding	Khnyn	0.935388	1.09994e-05
chr17	ENSMUSG00000038677.14	protein_coding	Scube3	0.935487	0.0441084
chr9	ENSMUSG00000032114.9	protein_coding	Slc37a4	0.939042	1.61135e-05
chr2	ENSMUSG00000074918.4	protein_coding	Inafm2	0.948089	0.00122867
chr6	ENSMUSG00000043421.8	protein_coding	Hilpda	0.949175	0.00479839
chr13	ENSMUSG00000047842.7	protein_coding	Diras2	0.952613	0.00146116
chr16	ENSMUSG00000023088.17	protein_coding	Abcc1	0.956474	0.00085778
chr14	ENSMUSG00000021904.6	protein_coding	Sema3g	0.956947	0.000231124
chr5	ENSMUSG00000044674.6	protein_coding	Fzd1	0.964953	3.50657e-05
chr10	ENSMUSG00000020178.6	protein_coding	Adora2a	0.965418	0.0147885
chr1	ENSMUSG00000016262.14	protein_coding	Sertad4	0.966013	0.000875911
chr13	ENSMUSG00000039004.6	protein_coding	Bmp6	0.968233	6.1805e-07
chr5	ENSMUSG00000029385.14	protein_coding	Ccng2	0.96963	0.00206498
chrX	ENSMUSG00000041633.14	protein_coding	Kctd12b	0.969881	0.0245816
chr8	ENSMUSG00000031530.6	protein_coding	Dusp4	0.972753	1.43002e-05
chr15	ENSMUSG00000054855.13	protein_coding	Rnd1	0.976168	0.0433027
chr3	ENSMUSG00000037211.12	protein_coding	Spry1	0.97787	0.00069887
chr8	ENSMUSG00000003824.12	protein_coding	Syce2	0.98008	6.77661e-06
chr8	ENSMUSG00000048478.7	protein_coding	Spata33	0.984144	0.0366971
chr13	ENSMUSG00000021665.9	protein_coding	Hexb	0.98773	0.00015223
chr4	ENSMUSG00000033948.3	protein_coding	Zswim5	0.988922	0.00263048
chr10	ENSMUSG00000025403.5	protein_coding	Shmt2	0.99094	5.54532e-09
chr6	ENSMUSG00000029752.12	protein_coding	Asns	0.991556	2.99207e-05
chr5	ENSMUSG00000041609.16	protein_coding	Bicdl1	0.991683	0.00345242
chr14	ENSMUSG00000022105.6	protein_coding	Rb1	0.993482	0.000415531
chr19	ENSMUSG00000025025.14	protein_coding	Mxi1	0.995034	4.911e-07
chr19	ENSMUSG00000118364.1	TEC	AC124502.5	0.995662	0.00272848
chr10	ENSMUSG00000063760.9	protein_coding	Rnf217	0.996505	0.000576497
chr4	ENSMUSG00000032643.12	protein_coding	Fhl3	1.01174	3.97844e-05
chr5	ENSMUSG00000005672.12	protein_coding	Kit	1.01539	1.72363e-05
chr4	ENSMUSG00000038172.14	protein_coding	Ttc39b	1.01991	0.012119
chr4	ENSMUSG00000029019.8	protein_coding	Nppb	1.02346	0.0246986
chr6	ENSMUSG00000030256.11	protein_coding	Bhlhe41	1.02417	0.0186559
chr6	ENSMUSG00000030342.8	protein_coding	Cd9	1.0246	3.99444e-07
chr12	ENSMUSG00000043122.7	protein_coding	A530016L24Rik	1.02838	2.80123e-05
chr14	ENSMUSG00000021831.9	protein_coding	Ero1l	1.02886	0.00404352
chr15	ENSMUSG00000060429.12	protein_coding	Sntb1	1.03002	2.91788e-05
chr9	ENSMUSG00000032374.14	protein_coding	Plod2	1.03143	1.72043e-07
chr16	ENSMUSG00000022912.8	protein_coding	Pros1	1.03253	1.1204e-05
chr15	ENSMUSG00000023034.7	protein_coding	Nr4a1	1.03698	0.000825812
chr13	ENSMUSG00000051335.6	protein_coding	Gfod1	1.03699	5.54169e-05
chr15	ENSMUSG00000010830.8	protein_coding	Kdelr3	1.03834	0.000748504
chr5	ENSMUSG00000005374.13	protein_coding	Tbl2	1.04052	3.98957e-05
chr3	ENSMUSG00000028073.15	protein_coding	Pear1	1.04466	2.95102e-05
chr11	ENSMUSG00000033880.11	protein_coding	Lgals3bp	1.05241	0.000173613
chr15	ENSMUSG00000075590.4	protein_coding	Nrbp2	1.05273	0.0250355
chr2	ENSMUSG00000044628.4	protein_coding	Rnf208	1.05277	0.033833
chr2	ENSMUSG00000017009.3	protein_coding	Sdc4	1.06217	0.000415531
chr1	ENSMUSG00000026628.13	protein_coding	Atf3	1.06304	0.000649077
chr11	ENSMUSG00000020142.12	protein_coding	Slc1a4	1.06468	0.000148451
chr13	ENSMUSG00000054258.9	lncRNA	Gm5082	1.06584	0.0126095
chr18	ENSMUSG00000025427.15	protein_coding	Rnf165	1.06781	0.0045727
chr11	ENSMUSG00000041798.15	protein_coding	Gck	1.068	0.0373136
chr9	ENSMUSG00000032839.13	protein_coding	Trpc1	1.06852	0.000266388
chr9	ENSMUSG00000032231.14	protein_coding	Anxa2	1.07441	4.89249e-08
chr9	ENSMUSG00000032020.15	protein_coding	Ubash3b	1.07442	1.33102e-06
chr9	ENSMUSG00000016087.13	protein_coding	Fli1	1.07977	9.50356e-05
chr9	ENSMUSG00000010064.15	protein_coding	Slc38a3	1.0819	0.0177547
chr9	ENSMUSG00000032125.20	protein_coding	Robo4	1.08581	0.0213648
chr7	ENSMUSG00000037463.14	protein_coding	Fbxo27	1.08766	0.0114665
chr3	ENSMUSG00000052544.9	protein_coding	St6galnac3	1.08971	4.75749e-11
chr3	ENSMUSG00000037161.14	protein_coding	Mgarp	1.09115	0.000336591
chr8	ENSMUSG00000031987.6	protein_coding	Egln1	1.09574	0.00319972
chr7	ENSMUSG00000030996.8	protein_coding	Art1	1.10301	0.00264202
chr3	ENSMUSG00000028179.12	protein_coding	Cth	1.10611	0.0176935
chr5	ENSMUSG00000038295.14	protein_coding	Atg9b	1.10831	0.0466443
chr17	ENSMUSG00000023951.17	protein_coding	Vegfa	1.11225	0.00553635
chr17	ENSMUSG00000060550.16	protein_coding	H2-Q7	1.11351	0.00412956
chr3	ENSMUSG00000037818.16	protein_coding	Abhd18	1.11383	9.93493e-05
chr4	ENSMUSG00000103183.1	TEC	Gm37090	1.11459	0.00670012
chr4	ENSMUSG00000039005.13	protein_coding	Tlr4	1.1148	0.00833207
chr1	ENSMUSG00000060568.14	protein_coding	Fam78b	1.11832	0.0103382
chr4	ENSMUSG00000028717.12	protein_coding	Tal1	1.11994	2.13218e-06
chr1	ENSMUSG00000026288.14	protein_coding	Inpp5d	1.12496	0.00260576
chr18	ENSMUSG00000041482.17	protein_coding	Piezo2	1.12617	0.0161351
chr12	ENSMUSG00000010529.6	protein_coding	Gm266	1.13047	0.0353625
chr11	ENSMUSG00000020407.13	protein_coding	Upp1	1.13093	0.00292114
chr4	ENSMUSG00000028784.14	protein_coding	Spocd1	1.1366	0.00157621
chr10	ENSMUSG00000009681.10	protein_coding	Bcr	1.13701	3.59711e-08
chr4	ENSMUSG00000006216.10	protein_coding	Clcnkb	1.1413	0.0327926
chr10	ENSMUSG00000039232.12	protein_coding	Stx11	1.14246	0.00795614
chr1	ENSMUSG00000037509.21	protein_coding	Arhgef4	1.149	2.80123e-05
chr15	ENSMUSG00000022357.2	protein_coding	Klhl38	1.15894	0.0204163
chr10	ENSMUSG00000019852.7	protein_coding	Arfgef3	1.18433	0.01495
chr6	ENSMUSG00000029844.9	protein_coding	Hoxa1	1.19004	0.0484665
chr7	ENSMUSG00000002603.15	protein_coding	Tgfb1	1.19766	0.0426281
chrX	ENSMUSG00000019088.13	protein_coding	Dnase1l1	1.19922	0.00306329
chr11	ENSMUSG00000037393.2	protein_coding	Nmur2	1.20084	0.00326316
chr7	ENSMUSG00000078566.8	protein_coding	Bnip3	1.20721	0.001626
chr9	ENSMUSG00000035274.13	protein_coding	Tpbg	1.20864	0.0311438
chr4	ENSMUSG00000028893.8	protein_coding	Sesn2	1.20973	0.000545156
chr12	ENSMUSG00000113769.1	lncRNA	5033406O09Rik	1.21497	0.023109
chr2	ENSMUSG00000027435.8	protein_coding	Cd93	1.21587	2.15424e-09
chr11	ENSMUSG00000017390.15	protein_coding	Aldoc	1.21618	4.1003e-06
chr16	ENSMUSG00000047261.9	protein_coding	Gap43	1.21692	2.42507e-07
chr14	ENSMUSG00000025278.9	protein_coding	Flnb	1.23453	5.44398e-14
chrX	ENSMUSG00000035246.16	protein_coding	Pcyt1b	1.23511	0.000112374
chr13	ENSMUSG00000021365.15	protein_coding	Nedd9	1.23584	8.46091e-07
chr17	ENSMUSG00000048249.14	protein_coding	Crebrf	1.23617	4.54104e-06
chr18	ENSMUSG00000038059.7	protein_coding	Smim3	1.24075	1.11935e-05
chr7	ENSMUSG00000110206.1	protein_coding	Flt3l	1.24694	0.025655
chr11	ENSMUSG00000017314.12	protein_coding	Mpp2	1.25108	0.00217265
chr2	ENSMUSG00000000305.12	protein_coding	Cdh4	1.25311	0.023396
chr19	ENSMUSG00000045903.9	protein_coding	Npas4	1.26065	3.5544e-10
chr9	ENSMUSG00000041696.14	protein_coding	Rasl12	1.27664	0.00794513
chr3	ENSMUSG00000054690.17	protein_coding	Emcn	1.27906	1.0411e-14
chr11	ENSMUSG00000001494.6	protein_coding	Sost	1.28187	2.59693e-12
chr4	ENSMUSG00000047155.13	protein_coding	Cyp4x1	1.28722	0.0351997
chr19	ENSMUSG00000025207.16	protein_coding	Sema4g	1.29177	3.34882e-07
chr10	ENSMUSG00000009654.4	protein_coding	Oit3	1.29327	7.5079e-07
chr10	ENSMUSG00000055493.4	protein_coding	Epm2a	1.29599	0.000263029
chr4	ENSMUSG00000066060.5	lncRNA	Gm12866	1.29733	0.0306039
chr8	ENSMUSG00000031700.11	protein_coding	Gpt2	1.30685	0.000245401
chr8	ENSMUSG00000031444.16	protein_coding	F10	1.3081	0.00428452
chr15	ENSMUSG00000071714.7	protein_coding	Csf2rb2	1.31729	0.0296327
chr14	ENSMUSG00000022102.13	protein_coding	Dok2	1.319	0.00413722
chr8	ENSMUSG00000096917.2	lncRNA	2500002B13Rik	1.32178	0.000107532
chr11	ENSMUSG00000052563.13	protein_coding	D930048N14Rik	1.32297	0.0062997
chr5	ENSMUSG00000029135.10	protein_coding	Fosl2	1.33164	6.03913e-06
chr8	ENSMUSG00000052837.6	protein_coding	Junb	1.33714	0.000441809
chr9	ENSMUSG00000032024.10	protein_coding	Clmp	1.33839	0.0351997
chr16	ENSMUSG00000022887.9	protein_coding	Masp1	1.34267	0.000241545
chr8	ENSMUSG00000087408.10	protein_coding	Cers1	1.34967	0.0301787
chr1	ENSMUSG00000026399.12	protein_coding	Cd55	1.35037	3.54841e-06
chr13	ENSMUSG00000037946.11	protein_coding	Fgd3	1.35111	0.0401815
chr6	ENSMUSG00000046733.7	protein_coding	Gprc5a	1.35382	0.000999912
chr7	ENSMUSG00000090958.2	protein_coding	Lrrc32	1.3576	8.5226e-05
chr13	ENSMUSG00000055313.14	protein_coding	Pgbd1	1.37171	0.000264579
chr1	ENSMUSG00000026202.13	protein_coding	Tuba4a	1.37395	7.3491e-05
chr8	ENSMUSG00000050914.16	protein_coding	Ankrd37	1.37507	0.00380674
chr6	ENSMUSG00000025889.13	protein_coding	Snca	1.3797	0.0153878
chr3	ENSMUSG00000038550.10	protein_coding	Ciart	1.3922	0.000328056
chr1	ENSMUSG00000026639.18	protein_coding	Lamb3	1.39288	0.000303068
chr1	ENSMUSG00000038855.10	protein_coding	Itpkb	1.40877	5.62843e-09
chr16	ENSMUSG00000005580.11	protein_coding	Adcy9	1.41063	0.0067029
chr6	ENSMUSG00000004266.15	protein_coding	Ptpn6	1.41235	0.0031676
chr5	ENSMUSG00000044197.8	protein_coding	Gpr146	1.41391	3.21937e-05
chr5	ENSMUSG00000023328.14	protein_coding	Ache	1.42384	3.54258e-09
chr4	ENSMUSG00000028545.13	protein_coding	Bend5	1.42835	1.20011e-05
chr15	ENSMUSG00000042622.14	protein_coding	Maff	1.4306	8.61686e-07
chr5	ENSMUSG00000034663.13	protein_coding	Bmp2k	1.43082	0.0140623
chr8	ENSMUSG00000034330.10	protein_coding	Plcg2	1.43093	2.11286e-05
chr10	ENSMUSG00000020044.13	protein_coding	Timp3	1.43924	0.000638334
chr17	ENSMUSG00000024074.8	protein_coding	Crim1	1.44699	0.000266388
chr2	ENSMUSG00000047250.13	protein_coding	Ptgs1	1.4549	0.0151397
chr6	ENSMUSG00000030103.11	protein_coding	Bhlhe40	1.45553	0.0368836
chr10	ENSMUSG00000019997.11	protein_coding	Ccn2	1.46036	1.26569e-09
chr12	ENSMUSG00000112071.1	lncRNA	5430401H09Rik	1.46135	0.0358027
chr3	ENSMUSG00000068874.13	protein_coding	Selenbp1	1.46354	3.54522e-06
chr9	ENSMUSG00000032238.17	protein_coding	Rora	1.47063	0.0455735
chr1	ENSMUSG00000039323.18	protein_coding	Igfbp2	1.47972	3.06297e-08
chrX	ENSMUSG00000031351.15	protein_coding	Zfp185	1.48145	0.00115827
chr8	ENSMUSG00000110148.1	lncRNA	5830408C22Rik	1.48667	0.000241545
chr5	ENSMUSG00000061576.15	protein_coding	Dpp6	1.49395	0.000552689
chr11	ENSMUSG00000078607.5	protein_coding	1810010H24Rik	1.4961	0.0426091
chr4	ENSMUSG00000048485.12	protein_coding	Zbtb8b	1.5111	0.0123564
chr10	ENSMUSG00000044005.13	protein_coding	Gls2	1.51547	0.00347859
chr1	ENSMUSG00000038147.13	protein_coding	Cd84	1.51577	0.0383918
chr10	ENSMUSG00000036602.14	protein_coding	Alx1	1.51715	0.0116793
chr15	ENSMUSG00000054863.9	protein_coding	Tafa5	1.52358	0.00146847
chr15	ENSMUSG00000018008.8	protein_coding	Cyth4	1.52476	0.0103565
chr3	ENSMUSG00000027901.12	protein_coding	Dennd2d	1.544	0.0167382
chr2	ENSMUSG00000032680.11	protein_coding	6820408C15Rik	1.54648	0.0460684
chr15	ENSMUSG00000058794.12	protein_coding	Nfe2	1.54958	0.00278991
chr7	ENSMUSG00000046410.10	protein_coding	Kcnk6	1.54978	0.000153015
chrX	ENSMUSG00000031165.6	protein_coding	Was	1.55161	0.0450142
chr3	ENSMUSG00000028159.14	protein_coding	Dapp1	1.55387	0.00283576
chr18	ENSMUSG00000056130.10	protein_coding	Ticam2	1.55787	0.0191685
chr5	ENSMUSG00000029449.11	protein_coding	Rhof	1.56257	0.0179237
chr16	ENSMUSG00000022876.18	protein_coding	Samsn1	1.5884	0.00401197
chr4	ENSMUSG00000066026.14	protein_coding	Dhrs3	1.59677	0.000788663
chr2	ENSMUSG00000079484.12	protein_coding	Phyhd1	1.59736	0.00963413
chr14	ENSMUSG00000022018.7	protein_coding	Rgcc	1.59911	0.00324647
chr15	ENSMUSG00000042351.9	protein_coding	Grap2	1.62757	3.85578e-06
chr11	ENSMUSG00000018906.14	protein_coding	P4ha2	1.62927	1.82537e-15
chr14	ENSMUSG00000040380.14	protein_coding	Cbln3	1.63045	0.00246079
chr11	ENSMUSG00000020911.14	protein_coding	Krt19	1.63084	0.00615461
chr3	ENSMUSG00000007379.15	protein_coding	Dennd2c	1.63728	3.46574e-06
chr2	ENSMUSG00000074577.9	protein_coding	Ripor3	1.65004	0.000945456
chr2	ENSMUSG00000009876.13	protein_coding	Cox4i2	1.65391	2.44484e-07
chr17	ENSMUSG00000091971.3	protein_coding	Hspa1a	1.66037	0.00885387
chr9	ENSMUSG00000031997.9	protein_coding	Trpc6	1.67304	0.00174005
chr2	ENSMUSG00000045319.13	protein_coding	Proser2	1.67966	7.56542e-06
chr6	ENSMUSG00000097462.7	lncRNA	9530026P05Rik	1.70689	0.00346277
chr1	ENSMUSG00000026204.15	protein_coding	Ptprn	1.70726	1.00392e-06
chr7	ENSMUSG00000005611.15	protein_coding	Mrvi1	1.71957	0.00393459
chr10	ENSMUSG00000000731.15	protein_coding	Aire	1.73924	0.0241017
chr5	ENSMUSG00000029217.16	protein_coding	Tec	1.73979	9.6288e-05
chr1	ENSMUSG00000097615.1	lncRNA	Gm2061	1.75145	0.0138864
chr6	ENSMUSG00000030047.14	protein_coding	Arhgap25	1.76329	0.00145161
chr6	ENSMUSG00000107655.1	TEC	Gm44220	1.76588	0.0455735
chr4	ENSMUSG00000070691.10	protein_coding	Runx3	1.76621	0.00595652
chr10	ENSMUSG00000020108.4	protein_coding	Ddit4	1.76889	0.00190191
chr17	ENSMUSG00000024168.8	protein_coding	Tmem204	1.77053	4.77918e-07
chr1	ENSMUSG00000026475.7	protein_coding	Rgs16	1.77718	0.000380219
chr1	ENSMUSG00000025902.13	protein_coding	Sox17	1.79215	1.64547e-10
chr1	ENSMUSG00000039377.7	protein_coding	Hlx	1.79778	0.0358448
chr4	ENSMUSG00000028341.9	protein_coding	Nr4a3	1.81372	0.00107323
chr6	ENSMUSG00000048489.12	protein_coding	Depp1	1.82297	0.000373185
chr11	ENSMUSG00000020681.14	protein_coding	Ace	1.82556	5.99151e-07
chr15	ENSMUSG00000005125.13	protein_coding	Ndrg1	1.83262	0.012119
chr10	ENSMUSG00000035459.18	protein_coding	Stab2	1.84772	0.00139736
chr11	ENSMUSG00000042826.13	protein_coding	Fgf11	1.85051	1.19999e-06
chr6	ENSMUSG00000009281.6	protein_coding	Rarres2	1.85278	2.40696e-05
chr18	ENSMUSG00000024395.9	protein_coding	Lims2	1.85603	8.12801e-05
chr7	ENSMUSG00000010476.14	protein_coding	Ebf3	1.8663	0.00085464
chr1	ENSMUSG00000048126.16	protein_coding	Col6a3	1.86936	0.000105215
chr19	ENSMUSG00000052085.7	protein_coding	Dock8	1.87006	4.79144e-08
chr8	ENSMUSG00000110656.1	lncRNA	Gm20735	1.88952	0.0363421
chr1	ENSMUSG00000056220.14	protein_coding	Pla2g4a	1.89071	5.8567e-06
chr8	ENSMUSG00000006587.6	protein_coding	Snai3	1.89303	1.50496e-12
chr5	ENSMUSG00000045314.5	protein_coding	Sowahb	1.89976	0.000293829
chr16	ENSMUSG00000022754.6	protein_coding	Tmem45a	1.90865	4.14382e-05
chr4	ENSMUSG00000028581.17	protein_coding	Laptm5	1.91434	5.72291e-08
chr14	ENSMUSG00000090872.8	protein_coding	Gm3239	1.92512	0.0142777
chr14	ENSMUSG00000093985.7	protein_coding	Gm10406	1.93819	0.0115322
chr12	ENSMUSG00000020573.17	protein_coding	Pik3cg	1.94851	0.0230422
chr7	ENSMUSG00000030742.7	protein_coding	Lat	1.95198	0.00233321
chr4	ENSMUSG00000081305.1	processed_pseudogene	Gm12879	1.95552	0.00295954
chr6	ENSMUSG00000029925.13	protein_coding	Tbxas1	1.96801	0.0232612
chr12	ENSMUSG00000087700.2	lncRNA	Gm15283	1.97355	0.0253673
chr5	ENSMUSG00000035273.14	protein_coding	Hpse	1.98784	0.00262968
chr1	ENSMUSG00000047496.6	protein_coding	Rnf152	2.00404	0.00386646
chr13	ENSMUSG00000021696.9	protein_coding	Elovl7	2.01654	0.00161087
chrX	ENSMUSG00000055691.5	protein_coding	Gja6	2.01823	0.00277448
chr10	ENSMUSG00000004933.17	protein_coding	Matk	2.02282	0.0477693
chr8	ENSMUSG00000034799.16	protein_coding	Unc13a	2.02888	0.00304311
chr2	ENSMUSG00000070880.10	protein_coding	Gad1	2.0387	0.000676688
chr6	ENSMUSG00000090698.2	protein_coding	Apold1	2.04201	5.98515e-05
chr10	ENSMUSG00000046916.9	protein_coding	Myct1	2.05629	1.5632e-07
chr19	ENSMUSG00000024924.14	protein_coding	Vldlr	2.05941	2.15618e-05
chr6	ENSMUSG00000003153.10	protein_coding	Slc2a3	2.06499	1.64409e-39
chrX	ENSMUSG00000086503.4	lncRNA	Xist	2.07638	4.29424e-10
chr19	ENSMUSG00000092274.3	lncRNA	Neat1	2.10846	1.09319e-16
chr11	ENSMUSG00000020689.4	protein_coding	Itgb3	2.12827	0.00492874
chr11	ENSMUSG00000042988.10	protein_coding	Notum	2.14333	0.0133332
chr2	ENSMUSG00000044364.5	protein_coding	Tmem74b	2.14911	0.0278241
chr3	ENSMUSG00000039058.11	protein_coding	Ak5	2.15395	0.0142777
chr11	ENSMUSG00000020427.11	protein_coding	Igfbp3	2.15465	1.49513e-17
chr12	ENSMUSG00000054150.12	protein_coding	Syne3	2.1633	0.00375619
chr14	ENSMUSG00000014813.9	protein_coding	Stc1	2.18247	0.0003901
chr8	ENSMUSG00000104168.1	lncRNA	Gm38250	2.18423	0.0280922
chr15	ENSMUSG00000075511.9	lncRNA	1700001L05Rik	2.18666	0.012119
chr9	ENSMUSG00000032489.17	protein_coding	Kif9	2.20203	0.0278241
chr17	ENSMUSG00000073421.6	protein_coding	H2-Ab1	2.23785	7.79359e-12
chr6	ENSMUSG00000030134.11	protein_coding	Rasgef1a	2.26307	0.00945338
chr10	ENSMUSG00000000290.13	protein_coding	Itgb2	2.26654	3.40775e-06
chr2	ENSMUSG00000002111.8	protein_coding	Spi1	2.30845	0.00506158
chr1	ENSMUSG00000031506.11	protein_coding	Ptpn7	2.31853	2.29988e-05
chr6	ENSMUSG00000048022.11	protein_coding	Tmem229a	2.33287	0.000445437
chr3	ENSMUSG00000027765.6	protein_coding	P2ry1	2.33825	2.82355e-07
chr11	ENSMUSG00000001506.10	protein_coding	Col1a1	2.34829	3.73732e-08
chr7	ENSMUSG00000000244.17	protein_coding	Tspan32	2.35484	1.96011e-07
chr11	ENSMUSG00000037124.6	protein_coding	Trim58	2.36365	0.001549
chr1	ENSMUSG00000073485.3	lncRNA	H3f3aos	2.37371	3.88959e-05
chr1	ENSMUSG00000058715.11	protein_coding	Fcer1g	2.38961	0.0204941
chr11	ENSMUSG00000035385.5	protein_coding	Ccl2	2.39825	0.00660835
chr7	ENSMUSG00000030406.7	protein_coding	Gipr	2.4059	2.91788e-05
chr13	ENSMUSG00000021367.8	protein_coding	Edn1	2.40859	2.0831e-38
chr8	ENSMUSG00000055675.6	protein_coding	Kbtbd11	2.41468	4.95925e-12
chr2	ENSMUSG00000027338.16	protein_coding	Prnd	2.41474	2.29105e-15
chr6	ENSMUSG00000054641.10	protein_coding	Mmrn1	2.42643	0.00499041
chr3	ENSMUSG00000056145.5	lncRNA	AI504432	2.43106	5.45757e-07
chr17	ENSMUSG00000071068.7	protein_coding	Treml2	2.43134	0.00315446
chr2	ENSMUSG00000009614.16	protein_coding	Sardh	2.47683	1.0253e-07
chr11	ENSMUSG00000020303.2	protein_coding	Stc2	2.49554	0.000135564
chr13	ENSMUSG00000039114.16	protein_coding	Nrn1	2.51215	3.3184e-12
chr17	ENSMUSG00000003541.6	protein_coding	Ier3	2.52687	0.000218127
chr15	ENSMUSG00000000489.7	protein_coding	Pdgfb	2.53322	1.95768e-19
chr2	ENSMUSG00000027070.14	protein_coding	Lrp2	2.55005	0.0183705
chr2	ENSMUSG00000074570.14	protein_coding	Cass4	2.55559	0.00241656
chr2	ENSMUSG00000027220.2	protein_coding	Syt13	2.56128	3.40775e-06
chr1	ENSMUSG00000097416.3	lncRNA	Gm26670	2.56261	0.0159475
chr5	ENSMUSG00000072941.5	protein_coding	Sod3	2.5845	0.0247409
chr7	ENSMUSG00000031026.15	protein_coding	Trim66	2.58732	0.0179237
chr10	ENSMUSG00000040009.6	protein_coding	Gnaz	2.59179	0.00322494
chr12	ENSMUSG00000037336.14	protein_coding	Mfsd2b	2.60139	0.000483624
chr7	ENSMUSG00000035165.14	protein_coding	Kcne3	2.6111	0.0006865
chr12	ENSMUSG00000035105.5	protein_coding	Egln3	2.61527	7.43151e-08
chr17	ENSMUSG00000039628.9	protein_coding	Hs3st6	2.62675	0.00263048
chr4	ENSMUSG00000062585.11	protein_coding	Cnr2	2.63172	0.000425649
chr8	ENSMUSG00000110481.1	TEC	Gm45705	2.64815	0.000287377
chr13	ENSMUSG00000016756.17	protein_coding	Cmah	2.6746	3.80127e-07
chr3	ENSMUSG00000040016.16	protein_coding	Ptger3	2.70706	0.00158432
chr15	ENSMUSG00000054136.6	protein_coding	Adm2	2.72712	0.000103681
chr3	ENSMUSG00000027977.15	protein_coding	Ndst3	2.73073	0.0361812
chr3	ENSMUSG00000047959.4	protein_coding	Kcna3	2.74388	0.000284131
chr14	ENSMUSG00000033730.4	protein_coding	Egr3	2.75131	0.000638161
chr11	ENSMUSG00000020787.14	protein_coding	P2rx1	2.78729	6.40489e-07
chr7	ENSMUSG00000009248.6	protein_coding	Ascl2	2.80728	0.000800923
chr10	ENSMUSG00000040280.10	protein_coding	Ndufa4l2	2.81506	1.28189e-14
chrX	ENSMUSG00000056380.13	protein_coding	Gpr50	2.86854	0.0302724
chr16	ENSMUSG00000039457.4	protein_coding	Ppl	2.88954	0.00266492
chr2	ENSMUSG00000032715.9	protein_coding	Trib3	2.91393	3.90911e-15
chr6	ENSMUSG00000059900.14	protein_coding	Tmem40	2.91429	0.000278601
chr17	ENSMUSG00000024186.15	protein_coding	Rgs11	2.92165	4.88391e-15
chr5	ENSMUSG00000064247.14	protein_coding	Plcxd1	2.93538	5.70559e-06
chr4	ENSMUSG00000028463.14	protein_coding	Car9	2.94671	1.81136e-07
chr11	ENSMUSG00000034664.13	protein_coding	Itga2b	2.96765	0.0003901
chr6	ENSMUSG00000046080.17	protein_coding	Clec9a	2.97754	0.000543733
chr19	ENSMUSG00000050370.5	protein_coding	Ch25h	2.97952	0.00323839
chr10	ENSMUSG00000050473.5	protein_coding	Slc35d3	2.99881	1.52275e-09
chr1	ENSMUSG00000050967.5	protein_coding	Creg2	3.00174	0.000117775
chr8	ENSMUSG00000079033.10	protein_coding	Mef2b	3.0138	0.0179575
chr7	ENSMUSG00000040703.11	protein_coding	Cyp2s1	3.03077	2.61106e-10
chrX	ENSMUSG00000037010.7	protein_coding	Apln	3.05183	2.64693e-13
chr3	ENSMUSG00000050359.7	protein_coding	Sprr1a	3.06445	0.00575607
chr17	ENSMUSG00000042345.15	protein_coding	Ubash3a	3.08823	8.14931e-05
chr11	ENSMUSG00000034156.16	protein_coding	Tspoap1	3.10009	4.89249e-08
chr2	ENSMUSG00000027636.11	protein_coding	Sla2	3.12407	1.1298e-06
chr9	ENSMUSG00000049493.13	protein_coding	Pls1	3.14079	1.11659e-07
chr11	ENSMUSG00000048217.11	protein_coding	Nags	3.14275	1.47782e-05
chr8	ENSMUSG00000050147.9	protein_coding	F2rl3	3.1559	1.54232e-06
chr13	ENSMUSG00000039109.16	protein_coding	F13a1	3.20132	0.000291449
chr2	ENSMUSG00000075304.2	protein_coding	Sp5	3.23269	0.00617493
chr11	ENSMUSG00000038560.7	protein_coding	Sp6	3.23617	0.00270742
chrX	ENSMUSG00000031297.14	protein_coding	Slc7a3	3.23691	1.45956e-08
chr7	ENSMUSG00000025515.15	protein_coding	Muc2	3.24509	1.51235e-11
chr4	ENSMUSG00000028943.18	protein_coding	Espn	3.24726	4.89249e-08
chr11	ENSMUSG00000050675.7	protein_coding	Gp1ba	3.28215	3.13782e-05
chr6	ENSMUSG00000030263.13	protein_coding	Lrmp	3.29581	4.448e-09
chr2	ENSMUSG00000026778.13	protein_coding	Prkcq	3.30472	8.5951e-13
chr18	ENSMUSG00000024511.15	protein_coding	Rab27b	3.31768	8.08103e-05
chr2	ENSMUSG00000040152.8	protein_coding	Thbs1	3.33509	2.11082e-06
chr3	ENSMUSG00000028031.6	protein_coding	Dkk2	3.34137	2.6739e-06
chr7	ENSMUSG00000056856.13	protein_coding	Jakmip3	3.35133	0.00207592
chr11	ENSMUSG00000093938.2	protein_coding	Evi2b	3.3811	0.00318944
chr17	ENSMUSG00000034116.17	protein_coding	Vav1	3.4176	1.29914e-08
chr5	ENSMUSG00000039934.12	protein_coding	Gsap	3.41796	5.98515e-05
chr6	ENSMUSG00000030137.8	protein_coding	Tuba8	3.42908	0.000291449
chr5	ENSMUSG00000015879.8	protein_coding	Fam184b	3.49678	4.28782e-05
chr11	ENSMUSG00000001510.8	protein_coding	Dlx3	3.50188	2.20232e-06
chr18	ENSMUSG00000059336.14	protein_coding	Slc14a1	3.53204	0.00134056
chr1	ENSMUSG00000032487.8	protein_coding	Ptgs2	3.54856	1.12107e-05
chr10	ENSMUSG00000040258.6	protein_coding	Nxph4	3.60026	0.00147778
chr15	ENSMUSG00000098112.7	protein_coding	Bin2	3.62512	2.11609e-05
chr19	ENSMUSG00000024965.9	protein_coding	Fermt3	3.6405	4.93102e-05
chr15	ENSMUSG00000022372.14	protein_coding	Sla	3.64887	9.97775e-05
chr5	ENSMUSG00000037411.10	protein_coding	Serpine1	3.65944	3.65523e-07
chr11	ENSMUSG00000020788.15	protein_coding	Atp2a3	3.67877	2.51001e-05
chr7	ENSMUSG00000078810.4	protein_coding	Gp6	3.68569	1.68504e-07
chr9	ENSMUSG00000034452.7	protein_coding	Slc24a1	3.69735	0.000177365
chr7	ENSMUSG00000030707.15	protein_coding	Coro1a	3.74149	8.96458e-13
chr18	ENSMUSG00000051401.7	protein_coding	Kctd16	3.83386	9.3084e-05
chr18	ENSMUSG00000118202.1	lncRNA	AC127249.1	3.86131	0.000940959
chr1	ENSMUSG00000026579.8	protein_coding	F5	3.97076	2.08802e-06
chr4	ENSMUSG00000006389.13	protein_coding	Mpl	3.97098	2.58163e-05
chr16	ENSMUSG00000050761.4	protein_coding	Gp1bb	3.98078	1.34051e-08
chr15	ENSMUSG00000022148.16	protein_coding	Fyb	4.05293	1.44564e-09
chr6	ENSMUSG00000030159.15	protein_coding	Clec1b	4.12484	3.40775e-06
chr18	ENSMUSG00000024500.19	protein_coding	Ppp2r2b	4.31234	2.99207e-05
chr13	ENSMUSG00000034891.13	protein_coding	Sncb	4.34032	4.56688e-10
chr6	ENSMUSG00000051397.5	protein_coding	Tacstd2	4.36501	0.00119612
chr17	ENSMUSG00000073414.8	protein_coding	Mpig6b	4.41582	0.00277123
chrX	ENSMUSG00000031264.13	protein_coding	Btk	4.43206	0.000287414
chr2	ENSMUSG00000016255.5	protein_coding	Tubb1	4.45253	1.01706e-07
chr2	ENSMUSG00000027313.3	protein_coding	Chac1	4.51133	1.15243e-09
chr1	ENSMUSG00000026357.3	protein_coding	Rgs18	4.51154	1.19265e-08
chr13	ENSMUSG00000112963.1	lncRNA	Gm6093	4.55559	4.97052e-05
chr8	ENSMUSG00000048827.12	protein_coding	Pkd1l3	4.62959	1.84553e-07
chr11	ENSMUSG00000000320.10	protein_coding	Alox12	4.68699	4.2391e-07
chr2	ENSMUSG00000035183.14	protein_coding	Slc24a5	4.72718	7.77551e-07
chr6	ENSMUSG00000030054.4	protein_coding	Gp9	4.81294	3.87731e-10
chr18	ENSMUSG00000034028.16	protein_coding	Cd226	4.84843	5.84167e-07
chr1	ENSMUSG00000033227.7	protein_coding	Wnt6	4.9095	0.00253171
chr5	ENSMUSG00000072822.2	protein_coding	BC061212	4.9176	0.0113712
chr13	ENSMUSG00000021675.4	protein_coding	F2rl2	4.96471	5.13664e-07
chr16	ENSMUSG00000047953.7	protein_coding	Gp5	4.96769	7.54494e-15
chr11	ENSMUSG00000020120.15	protein_coding	Plek	5.04651	1.2866e-08
chr17	ENSMUSG00000034923.9	protein_coding	Ly6g6f	5.04663	3.55734e-10
chr9	ENSMUSG00000032089.16	protein_coding	Il10ra	5.0926	1.06999e-06
chr11	ENSMUSG00000002699.13	protein_coding	Lcp2	5.13211	8.03958e-17
chr1	ENSMUSG00000097993.7	lncRNA	Ptprv	5.13241	0.000690071
chr5	ENSMUSG00000029372.7	protein_coding	Ppbp	5.18398	2.52232e-13
chr17	ENSMUSG00000023993.7	protein_coding	Treml1	5.23416	2.6739e-06
chr5	ENSMUSG00000029373.7	protein_coding	Pf4	5.68433	2.27439e-10
chr5	ENSMUSG00000096230.4	protein_coding	Gm16429	5.70423	0.000231124
chr5	ENSMUSG00000094560.1	protein_coding	A430089I19Rik	5.77291	4.55554e-05
chr19	ENSMUSG00000108929.2	protein_coding	Cc2d2b	5.91506	1.06999e-06
