# Supplementary material for: Filamin C is Essential for mammalian myocardial integrity
Source: PLoS Genet. 2023 Jan 27;19(1):e1010630. doi: 10.1371/journal.pgen.1010630 (PMC9907827; doi:10.1371/journal.pgen.1010630)
Supplement: S2 Table — (XLSX) [file pgen.1010630.s004.xlsx]

## Sheet: Fig 1C
Stage	Genotype	Embryo No.	Live Embryo Percentage
E8.5	Flnc +/+	4	1
	Flnc +/-	9	1
	Flnc -/-	4	1
E9.5	Flnc +/+	16	1
	Flnc +/-	32	1
	Flnc -/-	15	1
E10.5	Flnc +/+	13	1
	Flnc +/-	25	1
	Flnc -/-	11	1
E11.5	Flnc +/+	4	1
	Flnc +/-	7	1
	Flnc -/-	4*	0
E12.5	Flnc +/+	4	1
	Flnc +/-	6	1
	Flnc -/-	0	0
		*dead and under resorption

## Sheet: Fig 3A
ENS_ID	category	gene	log2(Fold Change of Flnc gKO/Ctrl)	-Log10(FDR)
ENSMUSG00000112844.1	processed_pseudogene	Gm47036	-2.72776	6.12377
ENSMUSG00000090733.6	protein_coding	Rps27	-2.67892	2.46029
ENSMUSG00000044254.6	protein_coding	Pcsk9	-2.54596	1.30416
ENSMUSG00000068699.12	protein_coding	Flnc	-2.20871	6.26686
ENSMUSG00000102144.1	lncRNA	4930429P21Rik	-2.10492	1.57758
ENSMUSG00000051262.9	protein_coding	Nat8f3	-2.04312	2.51856
ENSMUSG00000072625.1	protein_coding	Gdf2	-2.03494	1.48665
ENSMUSG00000028360.9	protein_coding	Slc44a5	-1.94876	1.97209
ENSMUSG00000044770.14	protein_coding	Scml4	-1.7928	1.50663
ENSMUSG00000053886.4	protein_coding	Sh2d4a	-1.77482	5.04049
ENSMUSG00000014773.13	protein_coding	Dll1	-1.76635	2.93494
ENSMUSG00000037386.16	protein_coding	Rims2	-1.6229	6.06451
ENSMUSG00000038704.12	protein_coding	Aspdh	-1.53984	2.32465
ENSMUSG00000048387.8	protein_coding	Osr1	-1.49013	3.5654
ENSMUSG00000024411.10	protein_coding	Aqp4	-1.42925	4.18425
ENSMUSG00000042425.18	protein_coding	Frmpd3	-1.34523	1.85743
ENSMUSG00000029843.4	protein_coding	Slc13a4	-1.34103	2.97365
ENSMUSG00000032537.15	protein_coding	Ephb1	-1.2584	1.55421
ENSMUSG00000028681.11	protein_coding	Ptch2	-1.14586	2.76564
ENSMUSG00000068457.14	protein_coding	Uty	-1.13947	1.3705
ENSMUSG00000102697.1	protein_coding	Pcdhac2	-1.1336	3.45053
ENSMUSG00000028036.6	protein_coding	Ptgfr	-1.13316	1.33421
ENSMUSG00000070570.5	protein_coding	Slc17a7	-1.1173	1.50898
ENSMUSG00000020411.2	protein_coding	Nipal4	-1.10954	3.37556
ENSMUSG00000087143.9	lncRNA	A830082K12Rik	-1.09272	1.34388
ENSMUSG00000027584.16	protein_coding	Oprl1	-1.06546	2.7552
ENSMUSG00000036834.16	protein_coding	Plch1	-1.04123	1.3366
ENSMUSG00000026380.10	protein_coding	Tfcp2l1	-1.02529	4.87583
ENSMUSG00000028698.13	protein_coding	Pik3r3	-1.02106	6.2871
ENSMUSG00000029123.8	protein_coding	Stk32b	-1.01887	1.98221
ENSMUSG00000042717.5	protein_coding	Ppp1r3a	-1.01761	3.81307
ENSMUSG00000024534.15	protein_coding	Sncaip	-1.01353	3.10311
ENSMUSG00000046618.7	protein_coding	Olfml2a	-1.00866	1.37342
ENSMUSG00000062380.4	protein_coding	Tubb3	-0.971235	1.38698
ENSMUSG00000102758.3	protein_coding	Naaladl2	-0.944368	1.90257
ENSMUSG00000016349.10	protein_coding	Eef1a2	-0.937929	4.55105
ENSMUSG00000030556.13	protein_coding	Lrrc28	-0.90276	3.29524
ENSMUSG00000058806.14	protein_coding	Col13a1	-0.892203	6.55933
ENSMUSG00000028024.14	protein_coding	Enpep	-0.876447	1.89847
ENSMUSG00000053199.13	protein_coding	Arhgap20	-0.874908	2.46201
ENSMUSG00000010461.15	protein_coding	Eya4	-0.872806	1.46544
ENSMUSG00000004885.5	protein_coding	Crabp2	-0.864471	2.80489
ENSMUSG00000044461.6	protein_coding	Shisa2	-0.854343	5.89538
ENSMUSG00000037996.17	protein_coding	Slc24a2	-0.808413	4.84623
ENSMUSG00000026072.12	protein_coding	Il1r1	-0.808245	3.72845
ENSMUSG00000022658.10	protein_coding	Tagln3	-0.803665	1.80407
ENSMUSG00000006930.15	protein_coding	Hap1	-0.790329	2.48946
ENSMUSG00000025255.18	protein_coding	Zfhx4	-0.784735	1.4338
ENSMUSG00000047746.14	protein_coding	Fbxo40	-0.771367	1.71208
ENSMUSG00000025789.9	protein_coding	St8sia2	-0.758287	1.76906
ENSMUSG00000027559.5	protein_coding	Car3	-0.758273	1.66964
ENSMUSG00000023094.14	protein_coding	Msrb2	-0.749141	1.74632
ENSMUSG00000025321.14	protein_coding	Itgb8	-0.725498	2.15772
ENSMUSG00000042429.8	protein_coding	Adora1	-0.722128	1.66953
ENSMUSG00000042258.13	protein_coding	Isl1	-0.715705	1.62146
ENSMUSG00000021376.11	protein_coding	Tpmt	-0.710599	2.03543
ENSMUSG00000026185.8	protein_coding	Igfbp5	-0.698678	5.2063
ENSMUSG00000021719.9	protein_coding	Rgs7bp	-0.693571	2.3189
ENSMUSG00000032012.8	protein_coding	Nectin1	-0.691879	4.1468
ENSMUSG00000019899.16	protein_coding	Lama2	-0.688776	1.47906
ENSMUSG00000037709.13	protein_coding	Fam13a	-0.686319	1.3703
ENSMUSG00000027792.11	protein_coding	Bche	-0.683961	5.46753
ENSMUSG00000035615.12	protein_coding	Frmpd1	-0.667869	2.97365
ENSMUSG00000055148.7	protein_coding	Klf2	-0.664846	2.1339
ENSMUSG00000028023.16	protein_coding	Pitx2	-0.651436	4.22292
ENSMUSG00000025352.6	protein_coding	Gdf11	-0.639682	3.14214
ENSMUSG00000027499.12	protein_coding	Pkia	-0.634823	3.81527
ENSMUSG00000067586.4	protein_coding	S1pr3	-0.626197	2.87766
ENSMUSG00000030213.12	protein_coding	Atf7ip	-0.618196	3.1877
ENSMUSG00000048078.16	protein_coding	Tenm4	-0.612167	3.55233
ENSMUSG00000058396.7	protein_coding	Gpr182	-0.612144	2.19079
ENSMUSG00000022864.14	protein_coding	D16Ertd472e	-0.601673	1.49961
ENSMUSG00000026675.12	protein_coding	Hsd17b7	-0.601238	3.1556
ENSMUSG00000034810.7	protein_coding	Scn7a	-0.591884	1.53964
ENSMUSG00000032348.6	protein_coding	Gsta4	-0.591225	3.80757
ENSMUSG00000066357.6	protein_coding	Wdr6	-0.586595	4.2009
ENSMUSG00000030108.14	protein_coding	Slc6a13	-0.585039	1.78231
ENSMUSG00000022206.7	protein_coding	Npr3	-0.584601	3.61251
ENSMUSG00000028969.10	protein_coding	Cdk5	-0.584054	2.12774
ENSMUSG00000010660.3	protein_coding	Plcd1	-0.582173	1.32031
ENSMUSG00000010797.6	protein_coding	Wnt2	-0.573345	1.60907
ENSMUSG00000032009.8	protein_coding	Sesn3	-0.572091	5.27498
ENSMUSG00000033705.17	protein_coding	Stard9	-0.568307	1.91653
ENSMUSG00000045100.11	protein_coding	Slc25a26	-0.566844	1.64521
ENSMUSG00000048644.8	protein_coding	Ctxn1	-0.565942	2.39324
ENSMUSG00000015365.15	protein_coding	Mov10l1	-0.564579	1.58902
ENSMUSG00000027254.13	protein_coding	Map1a	-0.56007	3.31862
ENSMUSG00000075033.4	protein_coding	Nxpe3	-0.55948	1.82182
ENSMUSG00000040836.15	protein_coding	Gpr161	-0.557074	1.4338
ENSMUSG00000015968.18	protein_coding	Cacna1d	-0.556351	4.91574
ENSMUSG00000029762.6	protein_coding	Akr1b8	-0.551107	1.36022
ENSMUSG00000032221.14	protein_coding	Mns1	-0.549783	2.4044
ENSMUSG00000005360.14	protein_coding	Slc1a3	-0.549211	4.65271
ENSMUSG00000028978.12	protein_coding	Nos3	-0.548998	3.09398
ENSMUSG00000030551.14	protein_coding	Nr2f2	-0.547523	1.38748
ENSMUSG00000002930.6	protein_coding	Ppp1r17	-0.536937	2.90784
ENSMUSG00000035561.5	protein_coding	Aldh1b1	-0.536918	1.4682
ENSMUSG00000039057.11	protein_coding	Myo16	-0.530536	2.6751
ENSMUSG00000038028.9	protein_coding	Tigar	-0.529042	1.98832
ENSMUSG00000021591.8	protein_coding	Glrx	-0.526726	1.84534
ENSMUSG00000020644.9	protein_coding	Id2	-0.523986	8.77831
ENSMUSG00000022122.15	protein_coding	Ednrb	-0.518182	1.34129
ENSMUSG00000016028.10	protein_coding	Celsr1	-0.516427	2.91214
ENSMUSG00000031781.14	protein_coding	Ciapin1	-0.510297	3.27367
ENSMUSG00000003452.15	protein_coding	Bicd1	-0.509936	1.61891
ENSMUSG00000021314.12	protein_coding	Amph	-0.498213	1.86027
ENSMUSG00000101939.1	unprocessed_pseudogene	Gm28438	-0.496867	1.9313
ENSMUSG00000022210.7	protein_coding	Dhrs4	-0.491369	2.29112
ENSMUSG00000027956.11	protein_coding	Tmem144	-0.490943	1.34129
ENSMUSG00000024331.11	protein_coding	Dsc2	-0.485695	4.24528
ENSMUSG00000030688.15	protein_coding	Stard10	-0.479757	2.44174
ENSMUSG00000015243.4	protein_coding	Abca1	-0.475932	2.03055
ENSMUSG00000030259.12	protein_coding	Rassf8	-0.475473	3.27446
ENSMUSG00000038080.17	protein_coding	Kdm1b	-0.475027	1.78685
ENSMUSG00000067924.4	protein_coding	Rtl8b	-0.473639	3.8169
ENSMUSG00000032609.12	protein_coding	Klhdc8b	-0.472485	5.47771
ENSMUSG00000031012.17	protein_coding	Cask	-0.465882	1.98023
ENSMUSG00000041220.10	protein_coding	Elovl6	-0.464896	2.76698
ENSMUSG00000043587.15	protein_coding	Pxylp1	-0.464766	1.98198
ENSMUSG00000019966.18	protein_coding	Kitl	-0.459551	1.5725
ENSMUSG00000073295.4	protein_coding	Nudt11	-0.459524	2.25057
ENSMUSG00000063445.14	protein_coding	Nmral1	-0.456881	2.51668
ENSMUSG00000037972.7	protein_coding	Snn	-0.455394	3.53466
ENSMUSG00000022490.7	protein_coding	Ppp1r1a	-0.454439	2.4586
ENSMUSG00000019863.7	protein_coding	Qrsl1	-0.454135	1.84117
ENSMUSG00000059921.15	protein_coding	Unc5c	-0.453604	1.35025
ENSMUSG00000030319.8	protein_coding	Cand2	-0.450874	4.99242
ENSMUSG00000001604.14	protein_coding	Tcea3	-0.450163	2.49802
ENSMUSG00000031748.16	protein_coding	Gnao1	-0.446502	1.92181
ENSMUSG00000018845.14	protein_coding	Unc45b	-0.439451	2.61411
ENSMUSG00000025950.16	protein_coding	Idh1	-0.430023	2.75944
ENSMUSG00000008090.14	protein_coding	Fgfrl1	-0.429079	1.58187
ENSMUSG00000023988.8	protein_coding	Bysl	-0.428989	1.69419
ENSMUSG00000036611.5	protein_coding	Eepd1	-0.428852	1.34388
ENSMUSG00000053080.10	protein_coding	2700081O15Rik	-0.424713	2.11304
ENSMUSG00000024617.16	protein_coding	Camk2a	-0.423653	2.6128
ENSMUSG00000015627.5	protein_coding	Gata5	-0.422906	3.58765
ENSMUSG00000031616.7	protein_coding	Ednra	-0.420685	2.96931
ENSMUSG00000034771.15	protein_coding	Tle2	-0.420037	1.36921
ENSMUSG00000039748.11	protein_coding	Exo1	-0.419777	2.22495
ENSMUSG00000030465.19	protein_coding	Psd3	-0.414359	2.21227
ENSMUSG00000017756.9	protein_coding	Slc12a7	-0.413328	2.85869
ENSMUSG00000028597.11	protein_coding	Gpx7	-0.410192	1.33406
ENSMUSG00000040752.16	protein_coding	Myh6	-0.409655	2.29571
ENSMUSG00000028944.14	protein_coding	Prkag2	-0.409204	2.16665
ENSMUSG00000022610.10	protein_coding	Mapk12	-0.408186	1.91653
ENSMUSG00000030796.17	protein_coding	Tead2	-0.407989	5.36621
ENSMUSG00000055538.7	protein_coding	Zcchc24	-0.407663	2.98603
ENSMUSG00000028211.11	protein_coding	Trp53inp1	-0.407458	1.34466
ENSMUSG00000020843.15	protein_coding	Timm22	-0.406862	2.0693
ENSMUSG00000017631.19	protein_coding	Abr	-0.406312	3.41424
ENSMUSG00000028289.12	protein_coding	Epha7	-0.403178	3.617
ENSMUSG00000025577.7	protein_coding	Cbx2	-0.402796	2.45476
ENSMUSG00000028047.11	protein_coding	Thbs3	-0.400788	1.42009
ENSMUSG00000029638.17	protein_coding	Glcci1	-0.400313	1.71008
ENSMUSG00000041231.15	protein_coding	Ublcp1	-0.40019	2.20736
ENSMUSG00000034471.12	protein_coding	Caskin2	-0.398757	2.01761
ENSMUSG00000006386.15	protein_coding	Tek	-0.398269	1.63259
ENSMUSG00000053907.10	protein_coding	Mat2a	-0.397425	3.91159
ENSMUSG00000019822.12	protein_coding	Smpd2	-0.394672	1.35474
ENSMUSG00000022537.18	protein_coding	Tmem44	-0.389951	2.10172
ENSMUSG00000027955.16	protein_coding	Gask1b	-0.389132	1.93545
ENSMUSG00000024053.11	protein_coding	Emilin2	-0.388767	2.23584
ENSMUSG00000022309.9	protein_coding	Angpt1	-0.388487	1.30686
ENSMUSG00000048070.4	protein_coding	Pirt	-0.385283	1.426
ENSMUSG00000015568.16	protein_coding	Lpl	-0.383413	3.49996
ENSMUSG00000024736.15	protein_coding	Tmem132a	-0.383183	3.1877
ENSMUSG00000040738.10	protein_coding	Ints8	-0.380613	1.87554
ENSMUSG00000001313.12	protein_coding	Rnd2	-0.379794	1.43826
ENSMUSG00000050503.9	protein_coding	Fbxl22	-0.373999	1.56827
ENSMUSG00000006586.15	protein_coding	Runx1t1	-0.373891	1.87252
ENSMUSG00000075232.5	protein_coding	Amd1	-0.37362	2.00059
ENSMUSG00000028693.15	protein_coding	Nasp	-0.373601	3.81527
ENSMUSG00000000823.16	protein_coding	Zfp512b	-0.371437	2.78042
ENSMUSG00000048486.6	protein_coding	Fitm2	-0.370663	1.48121
ENSMUSG00000026308.8	protein_coding	Klhl30	-0.37031	2.15772
ENSMUSG00000032309.15	protein_coding	Fbxo22	-0.370224	2.1384
ENSMUSG00000042155.3	protein_coding	Klhl23	-0.365107	4.93667
ENSMUSG00000028949.13	protein_coding	Smarcd3	-0.363436	1.65956
ENSMUSG00000027550.14	protein_coding	Lrrcc1	-0.363328	1.52696
ENSMUSG00000096255.2	protein_coding	Dynlt1b	-0.360788	2.48857
ENSMUSG00000021109.13	protein_coding	Hif1a	-0.35437	2.06932
ENSMUSG00000031370.12	protein_coding	Zrsr2	-0.354186	1.4721
ENSMUSG00000022526.8	protein_coding	Zfp251	-0.353797	1.65505
ENSMUSG00000026980.15	protein_coding	Ly75	-0.35342	1.47417
ENSMUSG00000000184.12	protein_coding	Ccnd2	-0.352376	1.35569
ENSMUSG00000042606.9	protein_coding	Hirip3	-0.351654	1.61982
ENSMUSG00000053646.13	protein_coding	Plxnb1	-0.351041	1.68254
ENSMUSG00000039801.7	protein_coding	Cplane1	-0.34826	2.03383
ENSMUSG00000024862.16	protein_coding	Klc2	-0.347944	1.3398
ENSMUSG00000056124.5	protein_coding	B4galt6	-0.345589	2.63205
ENSMUSG00000030609.18	protein_coding	Aen	-0.342202	1.33421
ENSMUSG00000035754.8	protein_coding	Wdr18	-0.342129	1.41133
ENSMUSG00000040761.16	protein_coding	Spen	-0.340564	2.9436
ENSMUSG00000031924.4	protein_coding	Cyb5b	-0.338983	1.48422
ENSMUSG00000029769.16	protein_coding	Ccdc136	-0.336253	1.78034
ENSMUSG00000029223.12	protein_coding	Uchl1	-0.335152	1.68374
ENSMUSG00000036880.10	protein_coding	Acaa2	-0.33461	3.28218
ENSMUSG00000009112.4	protein_coding	Bcl2l13	-0.333414	1.3235
ENSMUSG00000039239.14	protein_coding	Tgfb2	-0.331306	2.17374
ENSMUSG00000029683.7	protein_coding	Lmod2	-0.33039	1.4555
ENSMUSG00000020288.13	protein_coding	Ahsa2	-0.32729	1.31927
ENSMUSG00000021079.16	protein_coding	Timm9	-0.327243	1.3729
ENSMUSG00000063450.14	protein_coding	Syne2	-0.326237	1.4555
ENSMUSG00000022708.16	protein_coding	Zbtb20	-0.325624	1.85295
ENSMUSG00000003623.4	protein_coding	Crot	-0.32531	1.57315
ENSMUSG00000016257.15	protein_coding	Prelid3b	-0.324678	2.39703
ENSMUSG00000071317.4	protein_coding	Bves	-0.324634	2.11371
ENSMUSG00000033257.14	protein_coding	Ttll4	-0.324397	3.84817
ENSMUSG00000037568.12	protein_coding	Vash2	-0.324354	2.16332
ENSMUSG00000023147.17	protein_coding	Wrb	-0.321921	1.53879
ENSMUSG00000074797.11	protein_coding	Itpa	-0.321776	1.34156
ENSMUSG00000021037.7	protein_coding	Ahsa1	-0.319365	1.35923
ENSMUSG00000100510.7	lncRNA	Hand2os1	-0.318381	2.34301
ENSMUSG00000025986.6	protein_coding	Slc39a10	-0.317019	1.66294
ENSMUSG00000020232.17	protein_coding	Hmg20b	-0.314556	1.37966
ENSMUSG00000050315.14	protein_coding	Synpo2	-0.31168	2.16593
ENSMUSG00000025813.14	protein_coding	Homer2	-0.311418	2.42533
ENSMUSG00000020532.18	protein_coding	Acaca	-0.30994	1.65808
ENSMUSG00000031965.15	protein_coding	Tbx20	-0.308475	1.99801
ENSMUSG00000058927.6	protein_coding	Gm10053	-0.30737	2.14588
ENSMUSG00000054115.11	protein_coding	Skp2	-0.306655	1.91653
ENSMUSG00000029657.15	protein_coding	Hsph1	-0.305327	1.39989
ENSMUSG00000048175.13	protein_coding	Asb8	-0.304687	1.42017
ENSMUSG00000029655.17	protein_coding	N4bp2l2	-0.304493	1.30508
ENSMUSG00000074102.4	protein_coding	Rbm15b	-0.303996	1.68374
ENSMUSG00000051149.15	protein_coding	Adnp	-0.302997	1.39426
ENSMUSG00000048040.8	protein_coding	Arxes2	-0.302428	1.43537
ENSMUSG00000034152.6	protein_coding	Exoc3	-0.301618	1.43679
ENSMUSG00000054074.9	protein_coding	Skida1	-0.300368	1.31456
ENSMUSG00000035458.15	protein_coding	Tnni3	-0.299505	1.62128
ENSMUSG00000026447.16	protein_coding	Pik3c2b	-0.296577	1.92453
ENSMUSG00000026564.9	protein_coding	Dusp27	-0.296344	1.5268
ENSMUSG00000025733.17	protein_coding	Rhot2	-0.295426	1.37966
ENSMUSG00000041731.13	protein_coding	Pgm5	-0.29512	1.44077
ENSMUSG00000003779.16	protein_coding	Kif20a	-0.293449	1.72267
ENSMUSG00000001642.18	protein_coding	Akr1b3	-0.293021	1.32251
ENSMUSG00000040843.10	protein_coding	Tiprl	-0.292365	1.471
ENSMUSG00000041530.16	protein_coding	Ago1	-0.292236	2.1634
ENSMUSG00000039741.15	protein_coding	Bahcc1	-0.290215	2.39075
ENSMUSG00000029394.11	protein_coding	Cdk2ap1	-0.290201	1.55657
ENSMUSG00000031548.7	protein_coding	Sfrp1	-0.290066	1.32031
ENSMUSG00000006576.16	protein_coding	Slc4a3	-0.289661	1.3703
ENSMUSG00000030852.17	protein_coding	Tacc2	-0.288876	1.61891
ENSMUSG00000063694.5	protein_coding	Cycs	-0.286052	1.68374
ENSMUSG00000025268.15	protein_coding	Maged2	-0.283325	1.66277
ENSMUSG00000024007.15	protein_coding	Ppil1	-0.282585	1.51396
ENSMUSG00000034898.16	protein_coding	Filip1	-0.28027	1.91653
ENSMUSG00000024212.9	protein_coding	Mllt1	-0.27951	1.3971
ENSMUSG00000028402.18	protein_coding	Mpdz	-0.279354	1.67079
ENSMUSG00000034543.15	protein_coding	Morc2a	-0.278966	2.68981
ENSMUSG00000020265.16	protein_coding	Sumo3	-0.277436	1.46706
ENSMUSG00000023051.11	protein_coding	Tarbp2	-0.277069	1.51422
ENSMUSG00000032254.10	protein_coding	Kif23	-0.276146	1.79344
ENSMUSG00000018433.14	protein_coding	Nol11	-0.276097	1.4338
ENSMUSG00000013698.12	protein_coding	Pea15a	-0.272713	1.66953
ENSMUSG00000032741.9	protein_coding	Tpcn1	-0.270658	1.46313
ENSMUSG00000045136.6	protein_coding	Tubb2b	-0.270126	1.45597
ENSMUSG00000042595.7	protein_coding	Fam199x	-0.269056	1.4709
ENSMUSG00000032279.11	protein_coding	Idh3a	-0.268363	1.58498
ENSMUSG00000000441.17	protein_coding	Raf1	-0.268225	2.2837
ENSMUSG00000079487.11	protein_coding	Med12	-0.267924	1.65409
ENSMUSG00000020547.5	protein_coding	Bzw2	-0.267314	2.23688
ENSMUSG00000031885.14	protein_coding	Cbfb	-0.266335	2.1256
ENSMUSG00000041781.9	protein_coding	Cpsf2	-0.265987	2.13864
ENSMUSG00000020708.12	protein_coding	Psmc5	-0.264238	1.35655
ENSMUSG00000017670.16	protein_coding	Elmo2	-0.263386	1.33934
ENSMUSG00000039768.16	protein_coding	Dnajc11	-0.263178	2.51856
ENSMUSG00000001415.10	protein_coding	Smg5	-0.262072	1.85734
ENSMUSG00000001774.8	protein_coding	Chordc1	-0.260408	1.63337
ENSMUSG00000046032.16	protein_coding	Snx12	-0.258565	1.3703
ENSMUSG00000053644.13	protein_coding	Aldh7a1	-0.258343	1.39414
ENSMUSG00000020706.13	protein_coding	Ftsj3	-0.257203	1.32339
ENSMUSG00000036565.7	protein_coding	Ttyh3	-0.256953	1.90051
ENSMUSG00000027276.7	protein_coding	Jag1	-0.253221	1.3366
ENSMUSG00000039640.7	protein_coding	Mrpl12	-0.251395	1.48676
ENSMUSG00000020483.14	protein_coding	Dynll2	-0.250544	2.24752
ENSMUSG00000011256.16	protein_coding	Adam19	-0.248262	2.49802
ENSMUSG00000050029.7	protein_coding	Rap2c	-0.246025	1.71208
ENSMUSG00000035666.14	protein_coding	Gtf3c4	-0.243723	1.90449
ENSMUSG00000018770.9	protein_coding	Atp5g3	-0.24296	2.77528
ENSMUSG00000037351.9	protein_coding	Actr1b	-0.240981	2.05643
ENSMUSG00000029028.14	protein_coding	Lrrc47	-0.239955	1.32214
ENSMUSG00000031714.9	protein_coding	Gab1	-0.239622	1.7719
ENSMUSG00000042719.17	protein_coding	Naa25	-0.239551	1.53009
ENSMUSG00000002718.14	protein_coding	Cse1l	-0.235307	1.91653
ENSMUSG00000063870.12	protein_coding	Chd4	-0.235275	1.62934
ENSMUSG00000022774.13	protein_coding	Ncbp2	-0.232406	1.35577
ENSMUSG00000071172.13	protein_coding	Srsf3	-0.231978	1.84144
ENSMUSG00000033060.15	protein_coding	Lmo7	-0.230522	1.33534
ENSMUSG00000052915.14	protein_coding	Msl1	-0.226697	1.39414
ENSMUSG00000076432.13	protein_coding	Ywhaq	-0.222557	2.37737
ENSMUSG00000035770.8	protein_coding	Dync1li2	-0.220819	1.3495
ENSMUSG00000037935.16	protein_coding	Smarce1	-0.218493	1.34129
ENSMUSG00000023015.14	protein_coding	Racgap1	-0.217191	1.46958
ENSMUSG00000037894.13	protein_coding	H2afz	-0.217181	1.38748
ENSMUSG00000043384.15	protein_coding	Gprasp1	-0.216815	1.63027
ENSMUSG00000025369.15	protein_coding	Smarcc2	-0.215298	1.46313
ENSMUSG00000024370.17	protein_coding	Cdc23	-0.215277	1.54075
ENSMUSG00000036438.14	protein_coding	Calm2	-0.214007	1.65956
ENSMUSG00000025026.15	protein_coding	Add3	-0.212408	2.13792
ENSMUSG00000016921.14	protein_coding	Srsf6	-0.212249	1.50663
ENSMUSG00000034120.18	protein_coding	Srsf2	-0.210751	1.64019
ENSMUSG00000027984.8	protein_coding	Hadh	-0.209526	1.59331
ENSMUSG00000047945.6	protein_coding	Marcksl1	-0.206303	1.52804
ENSMUSG00000007850.16	protein_coding	Hnrnph1	-0.203302	1.98116
ENSMUSG00000040631.8	protein_coding	Dok4	-0.202603	1.4661
ENSMUSG00000022536.14	protein_coding	Glyr1	-0.197878	1.32031
ENSMUSG00000006356.10	protein_coding	Crip2	-0.197399	1.57758
ENSMUSG00000024045.6	protein_coding	Akap8	-0.196967	1.56163
ENSMUSG00000003038.15	protein_coding	Hmgn2	-0.195525	1.55141
ENSMUSG00000062929.8	protein_coding	Cfl2	-0.193659	1.75069
ENSMUSG00000024097.11	protein_coding	Srsf7	-0.190444	1.35393
ENSMUSG00000068882.13	protein_coding	Ssb	-0.18271	1.41454
ENSMUSG00000109324.2	protein_coding	Prmt1	-0.175859	1.33148
ENSMUSG00000026553.17	protein_coding	Copa	0.177417	1.71208
ENSMUSG00000016559.14	protein_coding	H3f3b	0.187002	1.35655
ENSMUSG00000028249.15	protein_coding	Sdcbp	0.198254	1.40934
ENSMUSG00000006498.16	protein_coding	Ptbp1	0.203333	1.36637
ENSMUSG00000079111.3	protein_coding	Kdelr2	0.205466	1.57595
ENSMUSG00000034994.10	protein_coding	Eef2	0.209926	2.21573
ENSMUSG00000002957.11	protein_coding	Ap2a2	0.214036	1.62305
ENSMUSG00000037563.15	protein_coding	Rps16	0.217784	1.58571
ENSMUSG00000030605.15	protein_coding	Mfge8	0.223269	1.34129
ENSMUSG00000024451.9	protein_coding	Arap3	0.223469	1.58264
ENSMUSG00000014444.17	protein_coding	Piezo1	0.22537	1.32565
ENSMUSG00000001995.9	protein_coding	Sipa1l2	0.228102	1.60823
ENSMUSG00000062300.14	protein_coding	Nectin2	0.230632	1.54663
ENSMUSG00000003316.14	protein_coding	Glg1	0.232692	1.47145
ENSMUSG00000004665.10	protein_coding	Cnn2	0.233039	2.01619
ENSMUSG00000067870.5	processed_pseudogene	Rpl31-ps8	0.234263	1.33148
ENSMUSG00000022108.8	protein_coding	Itm2b	0.239299	1.30386
ENSMUSG00000058587.9	protein_coding	Tmod3	0.240385	1.32565
ENSMUSG00000058655.9	protein_coding	Eif4b	0.244714	1.67596
ENSMUSG00000032504.15	protein_coding	Pdcd6ip	0.245978	1.77629
ENSMUSG00000044533.15	protein_coding	Rps2	0.24676	1.3946
ENSMUSG00000029823.16	protein_coding	Luc7l2	0.24819	1.59345
ENSMUSG00000034165.16	protein_coding	Ccnd3	0.251464	3.01692
ENSMUSG00000041328.16	protein_coding	Pcf11	0.252883	1.42009
ENSMUSG00000038406.17	protein_coding	Scaf1	0.254023	2.68981
ENSMUSG00000026356.15	protein_coding	Dars	0.255899	1.4156
ENSMUSG00000034525.7	protein_coding	Ice1	0.258944	2.16235
ENSMUSG00000016256.10	protein_coding	Ctsz	0.263395	1.41038
ENSMUSG00000022178.11	protein_coding	Ajuba	0.265168	1.32565
ENSMUSG00000008690.15	protein_coding	Ncaph2	0.266132	1.76977
ENSMUSG00000021067.8	protein_coding	Sav1	0.266698	1.54064
ENSMUSG00000030096.8	protein_coding	Slc6a6	0.267145	1.63337
ENSMUSG00000002233.13	protein_coding	Rhoc	0.26753	1.54575
ENSMUSG00000001552.14	protein_coding	Jup	0.271224	2.11371
ENSMUSG00000024048.15	protein_coding	Myl12a	0.27203	2.615
ENSMUSG00000040760.11	protein_coding	Appl1	0.272258	1.41758
ENSMUSG00000019820.11	protein_coding	Utrn	0.273298	1.30386
ENSMUSG00000021057.15	protein_coding	Akap5	0.275234	1.3466
ENSMUSG00000029777.10	protein_coding	Gars	0.27525	1.34129
ENSMUSG00000028656.14	protein_coding	Cap1	0.275348	1.33036
ENSMUSG00000031532.6	protein_coding	Saraf	0.276315	1.4156
ENSMUSG00000042508.16	protein_coding	Dmtf1	0.276565	1.52893
ENSMUSG00000021595.18	protein_coding	Nsun2	0.277126	1.96485
ENSMUSG00000032085.5	protein_coding	Tagln	0.277896	2.55712
ENSMUSG00000042650.3	protein_coding	Alkbh5	0.279484	1.49961
ENSMUSG00000026421.14	protein_coding	Csrp1	0.281034	2.76698
ENSMUSG00000030352.15	protein_coding	Tspan9	0.281744	2.62955
ENSMUSG00000037851.13	protein_coding	Iars	0.282794	1.79678
ENSMUSG00000019564.12	protein_coding	Arid3a	0.283628	1.75774
ENSMUSG00000041977.18	protein_coding	Arhgef11	0.284169	1.30686
ENSMUSG00000064061.13	protein_coding	Dzip3	0.284419	1.53843
ENSMUSG00000003346.14	protein_coding	Abhd17a	0.286053	1.46702
ENSMUSG00000020472.14	protein_coding	Zkscan17	0.28693	1.5203
ENSMUSG00000022822.16	protein_coding	Abcc5	0.289056	1.42453
ENSMUSG00000000266.11	protein_coding	Mid2	0.290837	1.32333
ENSMUSG00000113424.1	lncRNA	Gm48161	0.296091	2.60948
ENSMUSG00000020300.14	protein_coding	Cpeb4	0.298014	1.50243
ENSMUSG00000025332.14	protein_coding	Kdm5c	0.298661	3.1645
ENSMUSG00000054808.15	protein_coding	Actn4	0.298822	1.8993
ENSMUSG00000009291.13	protein_coding	Pttg1ip	0.299477	1.70261
ENSMUSG00000037876.17	protein_coding	Jmjd1c	0.299744	1.73386
ENSMUSG00000004891.16	protein_coding	Nes	0.300069	1.54064
ENSMUSG00000024855.10	protein_coding	Pacs1	0.305558	1.56544
ENSMUSG00000011179.8	protein_coding	Odc1	0.306142	2.07629
ENSMUSG00000021687.14	protein_coding	Scamp1	0.306336	1.4156
ENSMUSG00000016386.15	protein_coding	Mpped2	0.307755	1.55558
ENSMUSG00000068566.12	protein_coding	Myadm	0.309085	3.19567
ENSMUSG00000023977.15	protein_coding	Ubr2	0.309132	3.09895
ENSMUSG00000024038.17	protein_coding	Ndufv3	0.310921	1.80986
ENSMUSG00000031871.9	protein_coding	Cdh5	0.311021	1.49153
ENSMUSG00000027217.13	protein_coding	Tspan18	0.311585	1.77629
ENSMUSG00000096054.3	protein_coding	Syne1	0.313994	1.39201
ENSMUSG00000019539.11	protein_coding	Rcn3	0.315295	2.61411
ENSMUSG00000054509.7	protein_coding	Parp4	0.320407	1.59577
ENSMUSG00000052534.15	protein_coding	Pbx1	0.322134	1.4338
ENSMUSG00000033306.15	protein_coding	Lpp	0.323752	1.82397
ENSMUSG00000017707.9	protein_coding	Serinc3	0.324263	1.97172
ENSMUSG00000031328.15	protein_coding	Flna	0.326488	4.22484
ENSMUSG00000110631.1	lncRNA	Gm42047	0.32757	1.69419
ENSMUSG00000030861.15	protein_coding	Acadsb	0.327792	1.32333
ENSMUSG00000049807.16	protein_coding	Arhgap23	0.328587	1.42009
ENSMUSG00000019951.10	protein_coding	Uhrf1bp1l	0.329208	2.61489
ENSMUSG00000042444.10	protein_coding	Mindy2	0.329896	1.32339
ENSMUSG00000051855.15	protein_coding	Mest	0.330384	1.68374
ENSMUSG00000000826.16	protein_coding	Dnajc5	0.330717	1.63245
ENSMUSG00000082286.10	transcribed_unprocessed_pseudogene	Pisd-ps1	0.33101	1.41814
ENSMUSG00000024587.10	protein_coding	Nars	0.332972	1.46544
ENSMUSG00000020802.8	protein_coding	Ube2o	0.33754	1.9597
ENSMUSG00000023827.8	protein_coding	Agpat4	0.338079	1.33148
ENSMUSG00000034574.10	protein_coding	Daam1	0.338575	1.3362
ENSMUSG00000051510.13	protein_coding	Mafg	0.340088	1.71345
ENSMUSG00000001472.17	protein_coding	Tcf25	0.341104	3.58513
ENSMUSG00000035150.15	protein_coding	Eif2s3x	0.341616	4.17879
ENSMUSG00000068739.13	protein_coding	Sars	0.343476	1.32212
ENSMUSG00000043445.7	protein_coding	Pgp	0.344605	1.67458
ENSMUSG00000034789.8	protein_coding	Rab24	0.346173	1.33148
ENSMUSG00000032667.17	protein_coding	Pon2	0.349117	1.84482
ENSMUSG00000027712.13	protein_coding	Anxa5	0.349251	2.08588
ENSMUSG00000049313.8	protein_coding	Sorl1	0.349997	1.67596
ENSMUSG00000032294.17	protein_coding	Pkm	0.350501	2.3106
ENSMUSG00000022723.16	protein_coding	Crybg3	0.352252	3.04403
ENSMUSG00000020611.14	protein_coding	Gna13	0.352897	1.75504
ENSMUSG00000036206.12	protein_coding	Sh3bp4	0.353546	1.77629
ENSMUSG00000039568.6	protein_coding	Ubald1	0.355199	1.41708
ENSMUSG00000052040.10	protein_coding	Klf13	0.357002	2.1246
ENSMUSG00000058603.10	processed_pseudogene	Rpl28-ps1	0.357422	3.41997
ENSMUSG00000041025.15	protein_coding	Iffo2	0.358268	1.44429
ENSMUSG00000021814.17	protein_coding	Anxa7	0.360456	1.92644
ENSMUSG00000027660.16	protein_coding	Skil	0.360727	1.33036
ENSMUSG00000042608.15	protein_coding	Stk40	0.360766	1.66332
ENSMUSG00000028194.15	protein_coding	Ddah1	0.36108	1.51422
ENSMUSG00000041957.15	protein_coding	Pkp2	0.361545	2.42511
ENSMUSG00000020919.11	protein_coding	Stat5b	0.362028	1.66953
ENSMUSG00000060601.13	protein_coding	Nr1h2	0.36228	1.76523
ENSMUSG00000053093.16	protein_coding	Myh7	0.362523	1.74904
ENSMUSG00000031636.7	protein_coding	Pdlim3	0.362781	1.90368
ENSMUSG00000024533.17	protein_coding	Spire1	0.362886	1.49961
ENSMUSG00000024163.17	protein_coding	Mapk8ip3	0.363004	1.31841
ENSMUSG00000013160.7	protein_coding	Atp6v0d1	0.363455	1.79344
ENSMUSG00000023456.15	protein_coding	Tpi1	0.364165	1.98479
ENSMUSG00000029093.14	protein_coding	Sorcs2	0.364971	1.71976
ENSMUSG00000024812.11	protein_coding	Tjp2	0.365524	3.19971
ENSMUSG00000006373.10	protein_coding	Pgrmc1	0.365538	3.00907
ENSMUSG00000041341.10	protein_coding	Atg2b	0.367218	1.79481
ENSMUSG00000035828.11	protein_coding	Pim3	0.367222	1.35577
ENSMUSG00000038520.15	protein_coding	Tbc1d17	0.367364	1.8254
ENSMUSG00000001870.16	protein_coding	Ltbp1	0.368929	1.88322
ENSMUSG00000034761.15	protein_coding	Map4k5	0.368994	3.546
ENSMUSG00000029004.15	protein_coding	Kmt2e	0.370451	1.65238
ENSMUSG00000025130.11	protein_coding	P4hb	0.372028	7.24238
ENSMUSG00000028906.16	protein_coding	Epb41	0.372096	1.9103
ENSMUSG00000022641.15	protein_coding	Bbx	0.373512	2.85594
ENSMUSG00000021286.8	protein_coding	Zfyve21	0.374481	1.4585
ENSMUSG00000018820.13	protein_coding	Zfyve27	0.374795	1.45183
ENSMUSG00000027087.11	protein_coding	Itgav	0.375969	3.0537
ENSMUSG00000071604.5	protein_coding	Fam189a2	0.376785	2.85041
ENSMUSG00000035900.18	protein_coding	Gramd4	0.377924	1.4578
ENSMUSG00000024042.7	protein_coding	Sik1	0.378474	1.42009
ENSMUSG00000101698.1	lncRNA	Gm29562	0.378739	1.62113
ENSMUSG00000044783.16	protein_coding	Hjurp	0.380016	2.56163
ENSMUSG00000068220.6	protein_coding	Lgals1	0.380453	1.34388
ENSMUSG00000003348.10	protein_coding	Mob3a	0.380641	2.75236
ENSMUSG00000035765.10	protein_coding	Dym	0.381156	1.97172
ENSMUSG00000092397.7	lncRNA	C130080G10Rik	0.381366	1.65956
ENSMUSG00000015647.9	protein_coding	Lama5	0.381807	2.72975
ENSMUSG00000029484.12	protein_coding	Anxa3	0.381953	1.3362
ENSMUSG00000033032.15	protein_coding	Afap1l1	0.382528	1.55558
ENSMUSG00000005533.10	protein_coding	Igf1r	0.383684	2.1816
ENSMUSG00000038587.9	protein_coding	Akap12	0.386473	2.47512
ENSMUSG00000020277.10	protein_coding	Pfkl	0.386926	1.85651
ENSMUSG00000036989.16	protein_coding	Trim3	0.387363	1.85609
ENSMUSG00000037646.10	protein_coding	Vps13b	0.389131	2.34576
ENSMUSG00000004040.16	protein_coding	Stat3	0.390475	1.53739
ENSMUSG00000022377.16	protein_coding	Asap1	0.392385	3.92462
ENSMUSG00000016458.14	protein_coding	Wt1	0.392406	1.30593
ENSMUSG00000023952.13	protein_coding	Gtpbp2	0.392972	2.00698
ENSMUSG00000037400.17	protein_coding	Atp11b	0.393161	2.14588
ENSMUSG00000021823.10	protein_coding	Vcl	0.396668	2.1256
ENSMUSG00000002900.16	protein_coding	Lamb1	0.397434	4.80769
ENSMUSG00000031119.4	protein_coding	Gpc4	0.398216	2.20861
ENSMUSG00000023055.10	protein_coding	Calcoco1	0.39947	2.12353
ENSMUSG00000027803.14	protein_coding	Wwtr1	0.399623	1.6177
ENSMUSG00000033460.14	protein_coding	Armcx1	0.401309	1.40735
ENSMUSG00000028763.18	protein_coding	Hspg2	0.402257	2.56883
ENSMUSG00000042870.15	protein_coding	Tom1	0.407625	1.84117
ENSMUSG00000025007.13	protein_coding	Aldh18a1	0.408585	1.34232
ENSMUSG00000042207.17	protein_coding	Kdm5b	0.408763	1.54712
ENSMUSG00000012640.16	protein_coding	Zfp715	0.41011	1.68296
ENSMUSG00000053799.7	protein_coding	Exoc6	0.410303	1.54575
ENSMUSG00000018476.7	protein_coding	Kdm6b	0.410399	1.98832
ENSMUSG00000030588.12	protein_coding	Yif1b	0.411377	1.31009
ENSMUSG00000044086.8	protein_coding	Lmod3	0.411969	1.63259
ENSMUSG00000070738.10	protein_coding	Dgkd	0.412004	1.46254
ENSMUSG00000022797.16	protein_coding	Tfrc	0.412243	6.37273
ENSMUSG00000033386.10	protein_coding	Frrs1	0.414485	2.51381
ENSMUSG00000037110.20	protein_coding	Ralgapa2	0.415423	2.34273
ENSMUSG00000053477.17	protein_coding	Tcf4	0.415705	2.03068
ENSMUSG00000034327.17	protein_coding	Kctd9	0.415751	2.73771
ENSMUSG00000038648.5	protein_coding	Creb3l2	0.417855	1.32041
ENSMUSG00000073792.11	protein_coding	Alg6	0.419923	1.35569
ENSMUSG00000032135.15	protein_coding	Mcam	0.42002	1.61132
ENSMUSG00000045180.13	protein_coding	Shroom2	0.420111	2.07577
ENSMUSG00000020282.18	protein_coding	Rhbdf1	0.420127	1.76616
ENSMUSG00000033917.15	protein_coding	Gde1	0.421149	2.04601
ENSMUSG00000004328.15	protein_coding	Hif3a	0.422618	1.87361
ENSMUSG00000031605.8	protein_coding	Klhl2	0.427219	1.65238
ENSMUSG00000033361.13	protein_coding	Prrg3	0.42781	1.60709
ENSMUSG00000028195.4	protein_coding	Ccn1	0.428605	3.92895
ENSMUSG00000021285.15	protein_coding	Ppp1r13b	0.428912	2.48967
ENSMUSG00000039361.11	protein_coding	Picalm	0.429704	2.85869
ENSMUSG00000022139.17	protein_coding	Mbnl2	0.429798	2.63961
ENSMUSG00000061143.15	protein_coding	Maml3	0.430062	1.61518
ENSMUSG00000040451.18	protein_coding	Sgms1	0.431594	1.62528
ENSMUSG00000021892.14	protein_coding	Sh3bp5	0.432549	1.88669
ENSMUSG00000025533.15	protein_coding	Asl	0.433629	1.32041
ENSMUSG00000050373.13	protein_coding	Snx21	0.434042	1.86525
ENSMUSG00000029165.17	protein_coding	Agbl5	0.434078	1.56989
ENSMUSG00000026131.19	protein_coding	Dst	0.434283	4.06331
ENSMUSG00000057193.8	protein_coding	Slc44a2	0.436883	3.61889
ENSMUSG00000037295.7	protein_coding	Ldlrap1	0.437796	2.05287
ENSMUSG00000019055.15	protein_coding	Plod1	0.438032	3.03451
ENSMUSG00000055850.12	protein_coding	Rnf181	0.438753	3.06632
ENSMUSG00000025791.18	protein_coding	Pgm1	0.440661	2.56744
ENSMUSG00000033088.19	protein_coding	Triobp	0.442358	1.80407
ENSMUSG00000025161.16	protein_coding	Slc16a3	0.446027	1.85037
ENSMUSG00000039879.9	protein_coding	Heca	0.446266	2.16304
ENSMUSG00000031523.16	protein_coding	Dlc1	0.44655	2.05265
ENSMUSG00000062901.3	protein_coding	Klhl24	0.447274	1.43012
ENSMUSG00000059713.12	protein_coding	Rcan3	0.448118	1.69246
ENSMUSG00000017969.13	protein_coding	Ptgis	0.448243	1.85517
ENSMUSG00000065954.11	protein_coding	Tacc1	0.450311	2.3841
ENSMUSG00000037936.15	protein_coding	Scarb1	0.450929	1.33723
ENSMUSG00000068270.15	protein_coding	Shroom4	0.450938	1.88577
ENSMUSG00000041920.14	protein_coding	Slc16a6	0.452737	1.32212
ENSMUSG00000031833.10	protein_coding	Mast3	0.454376	2.25155
ENSMUSG00000030313.15	protein_coding	Dennd5b	0.45472	1.81158
ENSMUSG00000000278.10	protein_coding	Scpep1	0.454843	2.44174
ENSMUSG00000031570.17	protein_coding	Plpp5	0.455634	1.78152
ENSMUSG00000027111.15	protein_coding	Itga6	0.457233	1.52088
ENSMUSG00000062070.12	protein_coding	Pgk1	0.457325	3.08312
ENSMUSG00000003282.9	protein_coding	Plag1	0.45856	1.46214
ENSMUSG00000019975.12	protein_coding	Ikbip	0.458968	1.54712
ENSMUSG00000039891.6	protein_coding	Txlnb	0.460022	1.83944
ENSMUSG00000056481.7	protein_coding	Cd248	0.465268	1.35064
ENSMUSG00000021690.10	protein_coding	Jmy	0.465517	1.39989
ENSMUSG00000036985.12	protein_coding	Zdhhc9	0.465517	1.69917
ENSMUSG00000037369.17	protein_coding	Kdm6a	0.467827	4.04768
ENSMUSG00000028465.16	protein_coding	Tln1	0.468295	3.57744
ENSMUSG00000055737.12	protein_coding	Ghr	0.468603	2.78719
ENSMUSG00000035637.14	protein_coding	Grhpr	0.469716	1.9825
ENSMUSG00000023087.15	protein_coding	Noct	0.469829	2.33642
ENSMUSG00000039633.6	protein_coding	Lonrf1	0.471073	1.43669
ENSMUSG00000054263.12	protein_coding	Lifr	0.473384	2.48967
ENSMUSG00000026409.14	protein_coding	Pfkfb2	0.473852	2.39324
ENSMUSG00000002147.18	protein_coding	Stat6	0.47413	1.38698
ENSMUSG00000034258.4	protein_coding	Flvcr2	0.476723	1.32767
ENSMUSG00000027763.13	protein_coding	Mbnl1	0.477573	2.06282
ENSMUSG00000044224.16	protein_coding	Dnajc21	0.482754	2.84087
ENSMUSG00000018143.10	protein_coding	Mafk	0.482965	2.19061
ENSMUSG00000000078.7	protein_coding	Klf6	0.484561	5.54805
ENSMUSG00000042404.16	protein_coding	Dennd4b	0.485049	2.40064
ENSMUSG00000032890.17	protein_coding	Rims3	0.485268	1.67458
ENSMUSG00000001946.14	protein_coding	Esam	0.48539	1.88495
ENSMUSG00000073599.10	protein_coding	Ecscr	0.489198	1.63259
ENSMUSG00000024014.8	protein_coding	Pim1	0.491228	1.34418
ENSMUSG00000038518.15	protein_coding	Jarid2	0.492163	1.46158
ENSMUSG00000026198.15	protein_coding	Abcb6	0.49405	2.44174
ENSMUSG00000052151.12	protein_coding	Plpp2	0.494696	2.01761
ENSMUSG00000027646.15	protein_coding	Src	0.495336	3.93225
ENSMUSG00000042807.15	protein_coding	Hecw2	0.496442	2.48859
ENSMUSG00000001473.7	protein_coding	Tubb6	0.497368	6.73223
ENSMUSG00000029580.14	protein_coding	Actb	0.497575	6.86431
ENSMUSG00000020521.7	protein_coding	Rnft1	0.497628	1.97908
ENSMUSG00000040511.14	protein_coding	Pvr	0.499448	1.92181
ENSMUSG00000055447.19	protein_coding	Cd47	0.499772	1.54712
ENSMUSG00000022270.16	protein_coding	Retreg1	0.500486	1.37101
ENSMUSG00000020717.19	protein_coding	Pecam1	0.500542	2.3106
ENSMUSG00000036103.9	protein_coding	Colec12	0.501268	2.12857
ENSMUSG00000035967.15	protein_coding	Ints6l	0.501838	2.22495
ENSMUSG00000030772.6	protein_coding	Dkk3	0.502112	2.92222
ENSMUSG00000042284.10	protein_coding	Itga1	0.503984	1.71208
ENSMUSG00000087370.3	protein_coding	Tmem170b	0.504912	1.82563
ENSMUSG00000058013.11	protein_coding	Sept11	0.505915	4.05638
ENSMUSG00000033278.10	protein_coding	Ptprm	0.506815	1.71987
ENSMUSG00000029860.16	protein_coding	Zyx	0.507692	4.11722
ENSMUSG00000030350.8	protein_coding	Prmt8	0.508709	2.13864
ENSMUSG00000000127.15	protein_coding	Fer	0.509197	2.27741
ENSMUSG00000042331.13	protein_coding	Specc1	0.510142	2.05457
ENSMUSG00000004044.9	protein_coding	Cavin1	0.510152	5.8797
ENSMUSG00000034160.13	protein_coding	Ogt	0.511134	3.81836
ENSMUSG00000116165.1	protein_coding	Pdxp	0.511199	1.38698
ENSMUSG00000041075.8	protein_coding	Fzd7	0.51155	1.39989
ENSMUSG00000024968.14	protein_coding	Rcor2	0.512152	1.50663
ENSMUSG00000038859.7	protein_coding	Baiap2l1	0.512234	1.64325
ENSMUSG00000091337.3	protein_coding	Eid1	0.51231	2.31724
ENSMUSG00000036817.14	protein_coding	Sun1	0.512495	3.32038
ENSMUSG00000021203.15	protein_coding	Otub2	0.514159	1.84534
ENSMUSG00000038291.16	protein_coding	Snx25	0.516919	1.44346
ENSMUSG00000042286.13	protein_coding	Stab1	0.517851	1.76496
ENSMUSG00000061119.7	protein_coding	Prcp	0.51809	2.26003
ENSMUSG00000018217.12	protein_coding	Pmp22	0.519772	2.03543
ENSMUSG00000039831.16	protein_coding	Arhgap29	0.520522	2.4379
ENSMUSG00000025545.10	protein_coding	Clybl	0.521842	1.79344
ENSMUSG00000032289.15	protein_coding	Thsd4	0.522169	2.09616
ENSMUSG00000035107.13	protein_coding	Dcbld2	0.523004	6.19816
ENSMUSG00000032332.17	protein_coding	Col12a1	0.523105	3.27576
ENSMUSG00000003518.13	protein_coding	Dusp3	0.525235	2.28575
ENSMUSG00000031503.13	protein_coding	Col4a2	0.526561	6.80051
ENSMUSG00000028480.14	protein_coding	Glipr2	0.526823	3.02436
ENSMUSG00000024640.9	protein_coding	Psat1	0.527416	2.60346
ENSMUSG00000032388.7	protein_coding	Spg21	0.527646	1.50337
ENSMUSG00000015214.14	protein_coding	Mtmr1	0.528432	1.32333
ENSMUSG00000020032.14	protein_coding	Nuak1	0.531701	4.966
ENSMUSG00000041040.12	protein_coding	Fam117b	0.532352	1.97524
ENSMUSG00000026921.18	protein_coding	Egfl7	0.534422	2.58803
ENSMUSG00000041313.14	protein_coding	Slc7a1	0.535516	2.52878
ENSMUSG00000020376.17	protein_coding	Rnf130	0.535747	2.2837
ENSMUSG00000040998.18	protein_coding	Npnt	0.538547	2.37015
ENSMUSG00000031642.9	protein_coding	Sh3rf1	0.53947	1.61172
ENSMUSG00000032666.16	protein_coding	1700025G04Rik	0.540638	2.41816
ENSMUSG00000026199.17	protein_coding	Ankzf1	0.543029	1.4313
ENSMUSG00000034731.11	protein_coding	Dgkh	0.543395	1.63774
ENSMUSG00000030747.5	protein_coding	Dgat2	0.543515	1.33213
ENSMUSG00000021065.16	protein_coding	Fut8	0.544107	2.20668
ENSMUSG00000010095.13	protein_coding	Slc3a2	0.545269	2.7864
ENSMUSG00000046546.3	protein_coding	Fam43a	0.546067	1.82874
ENSMUSG00000036040.14	protein_coding	Adamtsl2	0.547798	2.39664
ENSMUSG00000022885.16	protein_coding	St6gal1	0.54937	1.98221
ENSMUSG00000047146.17	protein_coding	Tet1	0.552126	2.39324
ENSMUSG00000020228.11	protein_coding	Helb	0.554055	2.12913
ENSMUSG00000030220.13	protein_coding	Arhgdib	0.557274	1.34418
ENSMUSG00000031490.6	protein_coding	Eif4ebp1	0.557867	2.92618
ENSMUSG00000013846.10	protein_coding	St3gal1	0.561763	8.60886
ENSMUSG00000045795.10	protein_coding	Whamm	0.564746	1.36318
ENSMUSG00000030583.16	protein_coding	Sipa1l3	0.56559	2.39324
ENSMUSG00000020773.11	protein_coding	Trim47	0.566183	2.03141
ENSMUSG00000060477.14	protein_coding	Irak2	0.567336	1.30686
ENSMUSG00000021668.15	protein_coding	Polk	0.568113	1.46769
ENSMUSG00000024892.17	protein_coding	Pcx	0.56834	5.09267
ENSMUSG00000050271.12	protein_coding	Prag1	0.569465	6.77339
ENSMUSG00000106847.1	lncRNA	Peg13	0.569913	2.56134
ENSMUSG00000040435.12	protein_coding	Ppp1r15a	0.571121	2.11257
ENSMUSG00000090394.8	protein_coding	4930523C07Rik	0.572605	1.51422
ENSMUSG00000062825.15	protein_coding	Actg1	0.574183	7.57578
ENSMUSG00000032531.15	protein_coding	Amotl2	0.57429	6.69073
ENSMUSG00000005968.14	protein_coding	Tuft1	0.574562	1.64927
ENSMUSG00000056962.11	protein_coding	Jmjd6	0.575428	2.85262
ENSMUSG00000002043.17	protein_coding	Trappc6a	0.576748	2.2845
ENSMUSG00000012017.4	protein_coding	Scarf2	0.577602	1.4156
ENSMUSG00000023175.15	protein_coding	Bsg	0.578389	6.32065
ENSMUSG00000008384.8	protein_coding	Sertad1	0.578492	1.48665
ENSMUSG00000032462.14	protein_coding	Pik3cb	0.579002	2.25809
ENSMUSG00000038775.14	protein_coding	Vill	0.580667	2.03141
ENSMUSG00000027230.9	protein_coding	Creb3l1	0.581042	1.91733
ENSMUSG00000031557.16	protein_coding	Plekha2	0.582607	2.58407
ENSMUSG00000041168.10	protein_coding	Lonp1	0.586575	5.17616
ENSMUSG00000042406.8	protein_coding	Atf4	0.58844	3.9273
ENSMUSG00000030104.9	protein_coding	Edem1	0.589345	2.4216
ENSMUSG00000000282.12	protein_coding	Mnt	0.590962	1.62398
ENSMUSG00000042895.6	protein_coding	Abra	0.591297	3.16981
ENSMUSG00000004558.15	protein_coding	Ndrg2	0.594642	2.83314
ENSMUSG00000030022.14	protein_coding	Adamts9	0.595014	6.32065
ENSMUSG00000022707.16	protein_coding	Gbe1	0.596149	3.12581
ENSMUSG00000086841.1	lncRNA	2410006H16Rik	0.596759	1.74994
ENSMUSG00000040128.9	protein_coding	Pnrc1	0.596847	1.61172
ENSMUSG00000031502.11	protein_coding	Col4a1	0.597639	7.50798
ENSMUSG00000041135.15	protein_coding	Ripk2	0.598422	2.16136
ENSMUSG00000013089.15	protein_coding	Etv5	0.598951	2.81097
ENSMUSG00000042675.15	protein_coding	Ypel3	0.599609	1.56163
ENSMUSG00000049659.15	protein_coding	Aftph	0.600065	2.05468
ENSMUSG00000090363.8	protein_coding	Gm3512	0.600085	1.40644
ENSMUSG00000056492.6	protein_coding	Adgrf5	0.602956	1.99308
ENSMUSG00000040713.12	protein_coding	Creg1	0.604782	1.36637
ENSMUSG00000015312.9	protein_coding	Gadd45b	0.609503	2.08401
ENSMUSG00000041895.15	protein_coding	Wipi1	0.609698	3.01692
ENSMUSG00000015468.14	protein_coding	Notch4	0.610929	1.54064
ENSMUSG00000061288.13	protein_coding	Taok3	0.61553	1.62679
ENSMUSG00000021069.17	protein_coding	Pygl	0.616254	4.40881
ENSMUSG00000049866.12	protein_coding	Arl4c	0.616549	2.65748
ENSMUSG00000022280.9	protein_coding	Rnf19a	0.616637	3.03697
ENSMUSG00000042828.12	protein_coding	Trim72	0.617355	1.42046
ENSMUSG00000029344.14	protein_coding	Tpst2	0.617433	1.54663
ENSMUSG00000023067.14	protein_coding	Cdkn1a	0.619465	1.32565
ENSMUSG00000038387.9	protein_coding	Rras	0.620401	2.91057
ENSMUSG00000090523.2	protein_coding	Gypc	0.621412	1.65505
ENSMUSG00000049907.8	protein_coding	Rasl11b	0.622922	3.12581
ENSMUSG00000024556.4	protein_coding	Me2	0.627892	3.55502
ENSMUSG00000021676.10	protein_coding	Iqgap2	0.632737	1.79344
ENSMUSG00000006445.3	protein_coding	Epha2	0.636534	3.45571
ENSMUSG00000034353.14	protein_coding	Ramp1	0.636745	2.12439
ENSMUSG00000111394.1	TEC	Gm49759	0.636856	3.26634
ENSMUSG00000005397.8	protein_coding	Nid1	0.638188	3.06024
ENSMUSG00000020572.8	protein_coding	Nampt	0.63881	1.83725
ENSMUSG00000046324.12	protein_coding	Ermp1	0.641173	2.05457
ENSMUSG00000054434.14	protein_coding	Tmem120b	0.644211	1.62492
ENSMUSG00000015501.10	protein_coding	Hivep2	0.645143	2.15474
ENSMUSG00000024803.9	protein_coding	Ankrd1	0.64545	2.97365
ENSMUSG00000021701.8	protein_coding	Plk2	0.645821	3.21732
ENSMUSG00000074794.10	protein_coding	Arrdc3	0.646142	3.28218
ENSMUSG00000028645.11	protein_coding	Slc2a1	0.647425	3.84817
ENSMUSG00000070803.6	protein_coding	Cited4	0.649628	1.33923
ENSMUSG00000028527.18	protein_coding	Ak4	0.65254	2.44174
ENSMUSG00000035890.9	protein_coding	Rnf126	0.653304	3.99539
ENSMUSG00000043008.9	protein_coding	Klhl6	0.65479	4.83614
ENSMUSG00000046794.9	protein_coding	Ppp1r3b	0.656657	2.59659
ENSMUSG00000036006.19	protein_coding	Ripor2	0.657212	1.84117
ENSMUSG00000031375.17	protein_coding	Bgn	0.662033	1.57758
ENSMUSG00000031805.17	protein_coding	Jak3	0.662721	2.08229
ENSMUSG00000035722.15	protein_coding	Abca7	0.664054	2.52878
ENSMUSG00000022639.14	lncRNA	Dubr	0.664864	1.71221
ENSMUSG00000019920.17	protein_coding	Lims1	0.665435	2.53445
ENSMUSG00000041974.10	protein_coding	Spidr	0.665927	3.21341
ENSMUSG00000001751.9	protein_coding	Naglu	0.670099	2.26511
ENSMUSG00000005413.8	protein_coding	Hmox1	0.6708	1.48121
ENSMUSG00000063889.16	protein_coding	Crem	0.672038	2.02278
ENSMUSG00000053470.13	protein_coding	Kdm3a	0.675826	3.48781
ENSMUSG00000039031.16	protein_coding	Arhgap18	0.679412	3.30455
ENSMUSG00000023905.15	protein_coding	Tnfrsf12a	0.679435	2.27439
ENSMUSG00000047867.11	protein_coding	Gimap6	0.679729	1.50663
ENSMUSG00000017677.11	protein_coding	Wsb1	0.681081	3.31492
ENSMUSG00000034041.5	protein_coding	Lyl1	0.681836	2.01818
ENSMUSG00000060487.7	protein_coding	Samd5	0.683099	2.38488
ENSMUSG00000045348.16	protein_coding	Nyap1	0.684019	2.53284
ENSMUSG00000040618.7	protein_coding	Pck2	0.689068	1.43012
ENSMUSG00000040111.16	protein_coding	Gramd1b	0.690133	5.00284
ENSMUSG00000028525.16	protein_coding	Pde4b	0.695213	2.58414
ENSMUSG00000034201.13	protein_coding	Gas2l1	0.696089	1.31001
ENSMUSG00000048376.6	protein_coding	F2r	0.698409	3.32818
ENSMUSG00000031585.13	protein_coding	Gtf2e2	0.699858	3.80994
ENSMUSG00000031955.10	protein_coding	Bcar1	0.700916	5.09267
ENSMUSG00000071042.12	protein_coding	Rasgrp3	0.703947	2.29571
ENSMUSG00000049502.17	protein_coding	Dtx3l	0.705896	1.3575
ENSMUSG00000016494.9	protein_coding	Cd34	0.708593	8.33121
ENSMUSG00000033653.18	protein_coding	Vps8	0.709044	3.07449
ENSMUSG00000032532.7	protein_coding	Cck	0.71027	1.86288
ENSMUSG00000097617.2	lncRNA	Gm10687	0.711148	1.88783
ENSMUSG00000025232.8	protein_coding	Hexa	0.717361	5.14198
ENSMUSG00000005667.8	protein_coding	Mthfd2	0.722543	4.26146
ENSMUSG00000040943.12	protein_coding	Tet2	0.725883	2.14302
ENSMUSG00000095562.8	lncRNA	Gm21887	0.726327	2.23688
ENSMUSG00000031438.11	protein_coding	Rnf128	0.7271	1.69048
ENSMUSG00000048756.11	protein_coding	Foxo3	0.728853	3.53624
ENSMUSG00000047181.12	protein_coding	Samd14	0.728877	2.48904
ENSMUSG00000031644.19	protein_coding	Nek1	0.729379	3.69689
ENSMUSG00000021196.14	protein_coding	Pfkp	0.732139	4.34603
ENSMUSG00000020766.4	protein_coding	Galk1	0.732585	5.30617
ENSMUSG00000020696.18	protein_coding	Rffl	0.735414	1.40958
ENSMUSG00000034271.16	protein_coding	Jdp2	0.740672	1.39998
ENSMUSG00000017760.16	protein_coding	Ctsa	0.741561	4.966
ENSMUSG00000004319.15	protein_coding	Clcn3	0.744732	3.53271
ENSMUSG00000034522.10	protein_coding	Zfp395	0.750405	3.37159
ENSMUSG00000069833.13	protein_coding	Ahnak	0.750474	4.48054
ENSMUSG00000021411.16	protein_coding	Pxdc1	0.750858	1.55558
ENSMUSG00000019850.11	protein_coding	Tnfaip3	0.752606	2.99106
ENSMUSG00000021451.16	protein_coding	Sema4d	0.753287	2.24321
ENSMUSG00000059895.13	protein_coding	Ptp4a3	0.754692	6.12377
ENSMUSG00000037405.8	protein_coding	Icam1	0.755371	1.41395
ENSMUSG00000003865.16	protein_coding	Gys1	0.757252	4.52997
ENSMUSG00000006494.11	protein_coding	Pdk1	0.757488	4.71778
ENSMUSG00000055862.7	protein_coding	Izumo4	0.758874	1.94042
ENSMUSG00000022051.15	protein_coding	Bnip3l	0.75934	4.70878
ENSMUSG00000026547.15	protein_coding	Tagln2	0.760807	12.5773
ENSMUSG00000042599.8	protein_coding	Kdm7a	0.760901	2.65549
ENSMUSG00000010362.9	protein_coding	Rdm1	0.761539	1.41758
ENSMUSG00000038205.12	protein_coding	Prkab2	0.765108	4.52848
ENSMUSG00000085779.1	lncRNA	Atcayos	0.7664	3.63699
ENSMUSG00000032698.15	protein_coding	Lmo2	0.768114	2.59659
ENSMUSG00000003955.8	protein_coding	Fam162a	0.768732	4.92239
ENSMUSG00000061353.11	protein_coding	Cxcl12	0.77213	4.09253
ENSMUSG00000040447.15	protein_coding	Spns2	0.772362	1.78141
ENSMUSG00000035969.15	protein_coding	Rusc2	0.772461	1.32592
ENSMUSG00000006651.8	protein_coding	Aplp1	0.773094	2.45645
ENSMUSG00000069808.13	protein_coding	Fam57a	0.774921	2.96931
ENSMUSG00000034612.7	protein_coding	Chst11	0.77739	2.41863
ENSMUSG00000038412.8	protein_coding	Higd1a	0.778765	3.94985
ENSMUSG00000040675.17	protein_coding	Mthfd1l	0.780209	5.36621
ENSMUSG00000040010.10	protein_coding	Slc7a5	0.786187	4.63216
ENSMUSG00000092167.8	protein_coding	Gm3696	0.789919	1.32856
ENSMUSG00000020593.15	protein_coding	Lpin1	0.790958	1.82774
ENSMUSG00000000317.11	protein_coding	Bcl6b	0.791047	2.12857
ENSMUSG00000026107.11	protein_coding	Nabp1	0.79719	6.55933
ENSMUSG00000024805.16	protein_coding	Pcgf5	0.798652	3.83986
ENSMUSG00000020423.6	protein_coding	Btg2	0.801386	2.31475
ENSMUSG00000027506.15	protein_coding	Tpd52	0.802099	2.90755
ENSMUSG00000028542.17	protein_coding	Slc6a9	0.802948	1.84182
ENSMUSG00000054716.4	protein_coding	Zfp771	0.803044	2.07279
ENSMUSG00000022346.15	protein_coding	Myc	0.805779	3.61889
ENSMUSG00000039126.10	protein_coding	Prune2	0.809009	2.83314
ENSMUSG00000025408.15	protein_coding	Ddit3	0.809186	1.32357
ENSMUSG00000056671.7	protein_coding	Prelid2	0.809654	2.94725
ENSMUSG00000038894.7	protein_coding	Irs2	0.810399	6.64362
ENSMUSG00000050106.17	protein_coding	Tmc8	0.810858	1.88322
ENSMUSG00000041012.4	protein_coding	Cmtm8	0.811957	2.66913
ENSMUSG00000022443.17	protein_coding	Myh9	0.812155	16.8145
ENSMUSG00000040813.16	protein_coding	Tex264	0.816772	5.45036
ENSMUSG00000025283.15	protein_coding	Sat1	0.819295	1.61088
ENSMUSG00000032596.14	protein_coding	Uba7	0.820728	2.09806
ENSMUSG00000029648.13	protein_coding	Flt1	0.821003	4.40665
ENSMUSG00000027894.14	protein_coding	Slc6a17	0.82266	2.85019
ENSMUSG00000028776.14	protein_coding	Tinagl1	0.82384	6.05809
ENSMUSG00000060216.15	protein_coding	Arrb2	0.825455	2.46081
ENSMUSG00000037447.16	protein_coding	Arid5a	0.829744	1.426
ENSMUSG00000053310.11	protein_coding	Nrgn	0.831428	1.86029
ENSMUSG00000030930.14	protein_coding	Chst15	0.833842	4.52346
ENSMUSG00000025140.15	protein_coding	Pycr1	0.835143	2.40337
ENSMUSG00000063060.6	protein_coding	Sox7	0.83657	4.31679
ENSMUSG00000031342.17	protein_coding	Gpm6b	0.836925	1.92775
ENSMUSG00000049775.16	protein_coding	Tmsb4x	0.838273	9.40704
ENSMUSG00000050212.4	protein_coding	Eva1b	0.842831	3.22302
ENSMUSG00000021457.14	protein_coding	Syk	0.845609	1.8993
ENSMUSG00000032841.15	protein_coding	Prr5l	0.847862	3.52898
ENSMUSG00000035356.17	protein_coding	Nfkbiz	0.849758	1.58389
ENSMUSG00000041189.9	protein_coding	Chrnb1	0.857077	1.37832
ENSMUSG00000041817.14	protein_coding	Fam169a	0.864331	4.14597
ENSMUSG00000035697.14	protein_coding	Arhgap45	0.865757	3.99881
ENSMUSG00000090691.3	protein_coding	Gm3667	0.872822	1.81578
ENSMUSG00000028613.15	protein_coding	Lrp8	0.875652	1.52403
ENSMUSG00000004267.16	protein_coding	Eno2	0.878381	1.34388
ENSMUSG00000025314.16	protein_coding	Ptprj	0.879377	4.623
ENSMUSG00000025402.12	protein_coding	Nab2	0.88247	5.41518
ENSMUSG00000024427.7	protein_coding	Spry4	0.884414	2.70393
ENSMUSG00000049687.5	protein_coding	Pheta2	0.884559	1.5345
ENSMUSG00000046186.8	protein_coding	Cd109	0.885892	2.44087
ENSMUSG00000027692.16	protein_coding	Tnik	0.888739	2.36864
ENSMUSG00000022037.15	protein_coding	Clu	0.889233	3.79173
ENSMUSG00000034205.16	protein_coding	Loxl2	0.889562	8.08053
ENSMUSG00000067279.3	protein_coding	Ppp1r3c	0.892752	3.71715
ENSMUSG00000035279.8	protein_coding	Ssc5d	0.89554	2.23688
ENSMUSG00000035493.10	protein_coding	Tgfbi	0.895911	2.6128
ENSMUSG00000029053.16	protein_coding	Prkcz	0.902746	2.15474
ENSMUSG00000026600.12	protein_coding	Soat1	0.905508	5.96598
ENSMUSG00000072812.4	protein_coding	Ahnak2	0.912086	1.85868
ENSMUSG00000009772.15	protein_coding	Nuak2	0.913273	2.05625
ENSMUSG00000002489.16	protein_coding	Tiam1	0.913993	4.81971
ENSMUSG00000021697.12	protein_coding	Depdc1b	0.91447	2.09126
ENSMUSG00000045211.5	protein_coding	Nudt18	0.918938	2.21227
ENSMUSG00000026721.16	protein_coding	Rabgap1l	0.920201	2.81972
ENSMUSG00000035064.17	protein_coding	Eef2k	0.922403	3.51953
ENSMUSG00000026773.19	protein_coding	Pfkfb3	0.924813	3.8175
ENSMUSG00000019916.14	protein_coding	P4ha1	0.933016	9.07737
ENSMUSG00000096954.1	lncRNA	Gdap10	0.934853	1.60271
ENSMUSG00000002983.17	protein_coding	Relb	0.935339	1.39201
ENSMUSG00000047153.4	protein_coding	Khnyn	0.935388	4.95863
ENSMUSG00000038677.14	protein_coding	Scube3	0.935487	1.35548
ENSMUSG00000032114.9	protein_coding	Slc37a4	0.939042	4.79281
ENSMUSG00000074918.4	protein_coding	Inafm2	0.948089	2.91057
ENSMUSG00000043421.8	protein_coding	Hilpda	0.949175	2.3189
ENSMUSG00000047842.7	protein_coding	Diras2	0.952613	2.8353
ENSMUSG00000023088.17	protein_coding	Abcc1	0.956474	3.06662
ENSMUSG00000021904.6	protein_coding	Sema3g	0.956947	3.63615
ENSMUSG00000044674.6	protein_coding	Fzd1	0.964953	4.45512
ENSMUSG00000020178.6	protein_coding	Adora2a	0.965418	1.83008
ENSMUSG00000016262.14	protein_coding	Sertad4	0.966013	3.05754
ENSMUSG00000039004.6	protein_coding	Bmp6	0.968233	6.20898
ENSMUSG00000029385.14	protein_coding	Ccng2	0.96963	2.68508
ENSMUSG00000041633.14	protein_coding	Kctd12b	0.969881	1.60939
ENSMUSG00000031530.6	protein_coding	Dusp4	0.972753	4.84466
ENSMUSG00000054855.13	protein_coding	Rnd1	0.976168	1.36349
ENSMUSG00000037211.12	protein_coding	Spry1	0.97787	3.1556
ENSMUSG00000003824.12	protein_coding	Syce2	0.98008	5.16899
ENSMUSG00000048478.7	protein_coding	Spata33	0.984144	1.43537
ENSMUSG00000021665.9	protein_coding	Hexb	0.98773	3.8175
ENSMUSG00000033948.3	protein_coding	Zswim5	0.988922	2.57997
ENSMUSG00000025403.5	protein_coding	Shmt2	0.99094	8.25607
ENSMUSG00000029752.12	protein_coding	Asns	0.991556	4.52403
ENSMUSG00000041609.16	protein_coding	Bicdl1	0.991683	2.46188
ENSMUSG00000022105.6	protein_coding	Rb1	0.993482	3.3814
ENSMUSG00000025025.14	protein_coding	Mxi1	0.995034	6.30883
ENSMUSG00000118364.1	TEC	AC124502.5	0.995662	2.56408
ENSMUSG00000063760.9	protein_coding	Rnf217	0.996505	3.2392
ENSMUSG00000032643.12	protein_coding	Fhl3	1.01174	4.40029
ENSMUSG00000005672.12	protein_coding	Kit	1.01539	4.76356
ENSMUSG00000038172.14	protein_coding	Ttc39b	1.01991	1.91653
ENSMUSG00000029019.8	protein_coding	Nppb	1.02346	1.60733
ENSMUSG00000030256.11	protein_coding	Bhlhe41	1.02417	1.72918
ENSMUSG00000030342.8	protein_coding	Cd9	1.0246	6.39854
ENSMUSG00000043122.7	protein_coding	A530016L24Rik	1.02838	4.55265
ENSMUSG00000021831.9	protein_coding	Ero1l	1.02886	2.39324
ENSMUSG00000060429.12	protein_coding	Sntb1	1.03002	4.53493
ENSMUSG00000032374.14	protein_coding	Plod2	1.03143	6.76436
ENSMUSG00000022912.8	protein_coding	Pros1	1.03253	4.95063
ENSMUSG00000023034.7	protein_coding	Nr4a1	1.03698	3.08312
ENSMUSG00000051335.6	protein_coding	Gfod1	1.03699	4.25636
ENSMUSG00000010830.8	protein_coding	Kdelr3	1.03834	3.12581
ENSMUSG00000005374.13	protein_coding	Tbl2	1.04052	4.39907
ENSMUSG00000028073.15	protein_coding	Pear1	1.04466	4.53003
ENSMUSG00000033880.11	protein_coding	Lgals3bp	1.05241	3.76042
ENSMUSG00000075590.4	protein_coding	Nrbp2	1.05273	1.60144
ENSMUSG00000044628.4	protein_coding	Rnf208	1.05277	1.47066
ENSMUSG00000017009.3	protein_coding	Sdc4	1.06217	3.3814
ENSMUSG00000026628.13	protein_coding	Atf3	1.06304	3.1877
ENSMUSG00000020142.12	protein_coding	Slc1a4	1.06468	3.82842
ENSMUSG00000054258.9	lncRNA	Gm5082	1.06584	1.8993
ENSMUSG00000025427.15	protein_coding	Rnf165	1.06781	2.33983
ENSMUSG00000041798.15	protein_coding	Gck	1.068	1.42813
ENSMUSG00000032839.13	protein_coding	Trpc1	1.06852	3.57449
ENSMUSG00000032231.14	protein_coding	Anxa2	1.07441	7.31047
ENSMUSG00000032020.15	protein_coding	Ubash3b	1.07442	5.87581
ENSMUSG00000016087.13	protein_coding	Fli1	1.07977	4.02211
ENSMUSG00000010064.15	protein_coding	Slc38a3	1.0819	1.75069
ENSMUSG00000032125.20	protein_coding	Robo4	1.08581	1.6703
ENSMUSG00000037463.14	protein_coding	Fbxo27	1.08766	1.94057
ENSMUSG00000052544.9	protein_coding	St6galnac3	1.08971	10.3226
ENSMUSG00000037161.14	protein_coding	Mgarp	1.09115	3.4729
ENSMUSG00000031987.6	protein_coding	Egln1	1.09574	2.49489
ENSMUSG00000030996.8	protein_coding	Art1	1.10301	2.57806
ENSMUSG00000028179.12	protein_coding	Cth	1.10611	1.75219
ENSMUSG00000038295.14	protein_coding	Atg9b	1.10831	1.3312
ENSMUSG00000023951.17	protein_coding	Vegfa	1.11225	2.25678
ENSMUSG00000060550.16	protein_coding	H2-Q7	1.11351	2.3841
ENSMUSG00000037818.16	protein_coding	Abhd18	1.11383	4.00284
ENSMUSG00000103183.1	TEC	Gm37090	1.11459	2.17392
ENSMUSG00000039005.13	protein_coding	Tlr4	1.1148	2.07925
ENSMUSG00000060568.14	protein_coding	Fam78b	1.11832	1.98555
ENSMUSG00000028717.12	protein_coding	Tal1	1.11994	5.67118
ENSMUSG00000026288.14	protein_coding	Inpp5d	1.12496	2.58407
ENSMUSG00000041482.17	protein_coding	Piezo2	1.12617	1.79223
ENSMUSG00000010529.6	protein_coding	Gm266	1.13047	1.45146
ENSMUSG00000020407.13	protein_coding	Upp1	1.13093	2.53445
ENSMUSG00000028784.14	protein_coding	Spocd1	1.1366	2.80239
ENSMUSG00000009681.10	protein_coding	Bcr	1.13701	7.44405
ENSMUSG00000006216.10	protein_coding	Clcnkb	1.1413	1.48422
ENSMUSG00000039232.12	protein_coding	Stx11	1.14246	2.0993
ENSMUSG00000037509.21	protein_coding	Arhgef4	1.149	4.55265
ENSMUSG00000022357.2	protein_coding	Klhl38	1.15894	1.69002
ENSMUSG00000019852.7	protein_coding	Arfgef3	1.18433	1.82536
ENSMUSG00000029844.9	protein_coding	Hoxa1	1.19004	1.31456
ENSMUSG00000002603.15	protein_coding	Tgfb1	1.19766	1.3703
ENSMUSG00000019088.13	protein_coding	Dnase1l1	1.19922	2.51381
ENSMUSG00000037393.2	protein_coding	Nmur2	1.20084	2.48636
ENSMUSG00000078566.8	protein_coding	Bnip3	1.20721	2.78888
ENSMUSG00000035274.13	protein_coding	Tpbg	1.20864	1.50663
ENSMUSG00000028893.8	protein_coding	Sesn2	1.20973	3.26348
ENSMUSG00000113769.1	lncRNA	5033406O09Rik	1.21497	1.63622
ENSMUSG00000027435.8	protein_coding	Cd93	1.21587	8.66671
ENSMUSG00000017390.15	protein_coding	Aldoc	1.21618	5.38718
ENSMUSG00000047261.9	protein_coding	Gap43	1.21692	6.61528
ENSMUSG00000025278.9	protein_coding	Flnb	1.23453	13.2641
ENSMUSG00000035246.16	protein_coding	Pcyt1b	1.23511	3.94933
ENSMUSG00000021365.15	protein_coding	Nedd9	1.23584	6.07258
ENSMUSG00000048249.14	protein_coding	Crebrf	1.23617	5.34284
ENSMUSG00000038059.7	protein_coding	Smim3	1.24075	4.95104
ENSMUSG00000110206.1	protein_coding	Flt3l	1.24694	1.59083
ENSMUSG00000017314.12	protein_coding	Mpp2	1.25108	2.66301
ENSMUSG00000000305.12	protein_coding	Cdh4	1.25311	1.63086
ENSMUSG00000045903.9	protein_coding	Npas4	1.26065	9.44923
ENSMUSG00000041696.14	protein_coding	Rasl12	1.27664	2.0999
ENSMUSG00000054690.17	protein_coding	Emcn	1.27906	13.9825
ENSMUSG00000001494.6	protein_coding	Sost	1.28187	11.5855
ENSMUSG00000047155.13	protein_coding	Cyp4x1	1.28722	1.45346
ENSMUSG00000025207.16	protein_coding	Sema4g	1.29177	6.47511
ENSMUSG00000009654.4	protein_coding	Oit3	1.29327	6.12448
ENSMUSG00000055493.4	protein_coding	Epm2a	1.29599	3.58
ENSMUSG00000066060.5	lncRNA	Gm12866	1.29733	1.51422
ENSMUSG00000031700.11	protein_coding	Gpt2	1.30685	3.61012
ENSMUSG00000031444.16	protein_coding	F10	1.3081	2.3681
ENSMUSG00000071714.7	protein_coding	Csf2rb2	1.31729	1.52823
ENSMUSG00000022102.13	protein_coding	Dok2	1.319	2.38329
ENSMUSG00000096917.2	lncRNA	2500002B13Rik	1.32178	3.96846
ENSMUSG00000052563.13	protein_coding	D930048N14Rik	1.32297	2.20068
ENSMUSG00000029135.10	protein_coding	Fosl2	1.33164	5.21903
ENSMUSG00000052837.6	protein_coding	Junb	1.33714	3.35477
ENSMUSG00000032024.10	protein_coding	Clmp	1.33839	1.45346
ENSMUSG00000022887.9	protein_coding	Masp1	1.34267	3.617
ENSMUSG00000087408.10	protein_coding	Cers1	1.34967	1.5203
ENSMUSG00000026399.12	protein_coding	Cd55	1.35037	5.44997
ENSMUSG00000037946.11	protein_coding	Fgd3	1.35111	1.39597
ENSMUSG00000046733.7	protein_coding	Gprc5a	1.35382	3.00004
ENSMUSG00000090958.2	protein_coding	Lrrc32	1.3576	4.06943
ENSMUSG00000055313.14	protein_coding	Pgbd1	1.37171	3.57744
ENSMUSG00000026202.13	protein_coding	Tuba4a	1.37395	4.13377
ENSMUSG00000050914.16	protein_coding	Ankrd37	1.37507	2.41945
ENSMUSG00000025889.13	protein_coding	Snca	1.3797	1.81282
ENSMUSG00000038550.10	protein_coding	Ciart	1.3922	3.48405
ENSMUSG00000026639.18	protein_coding	Lamb3	1.39288	3.51846
ENSMUSG00000038855.10	protein_coding	Itpkb	1.40877	8.24961
ENSMUSG00000005580.11	protein_coding	Adcy9	1.41063	2.17374
ENSMUSG00000004266.15	protein_coding	Ptpn6	1.41235	2.49927
ENSMUSG00000044197.8	protein_coding	Gpr146	1.41391	4.49223
ENSMUSG00000023328.14	protein_coding	Ache	1.42384	8.45068
ENSMUSG00000028545.13	protein_coding	Bend5	1.42835	4.92078
ENSMUSG00000042622.14	protein_coding	Maff	1.4306	6.06465
ENSMUSG00000034663.13	protein_coding	Bmp2k	1.43082	1.85194
ENSMUSG00000034330.10	protein_coding	Plcg2	1.43093	4.67513
ENSMUSG00000020044.13	protein_coding	Timp3	1.43924	3.19495
ENSMUSG00000024074.8	protein_coding	Crim1	1.44699	3.57449
ENSMUSG00000047250.13	protein_coding	Ptgs1	1.4549	1.81988
ENSMUSG00000030103.11	protein_coding	Bhlhe40	1.45553	1.43317
ENSMUSG00000019997.11	protein_coding	Ccn2	1.46036	8.89767
ENSMUSG00000112071.1	lncRNA	5430401H09Rik	1.46135	1.44608
ENSMUSG00000068874.13	protein_coding	Selenbp1	1.46354	5.45036
ENSMUSG00000032238.17	protein_coding	Rora	1.47063	1.34129
ENSMUSG00000039323.18	protein_coding	Igfbp2	1.47972	7.51386
ENSMUSG00000031351.15	protein_coding	Zfp185	1.48145	2.93619
ENSMUSG00000110148.1	lncRNA	5830408C22Rik	1.48667	3.617
ENSMUSG00000061576.15	protein_coding	Dpp6	1.49395	3.25752
ENSMUSG00000078607.5	protein_coding	1810010H24Rik	1.4961	1.3705
ENSMUSG00000048485.12	protein_coding	Zbtb8b	1.5111	1.90811
ENSMUSG00000044005.13	protein_coding	Gls2	1.51547	2.4586
ENSMUSG00000038147.13	protein_coding	Cd84	1.51577	1.41576
ENSMUSG00000036602.14	protein_coding	Alx1	1.51715	1.93258
ENSMUSG00000054863.9	protein_coding	Tafa5	1.52358	2.83314
ENSMUSG00000018008.8	protein_coding	Cyth4	1.52476	1.98479
ENSMUSG00000027901.12	protein_coding	Dennd2d	1.544	1.77629
ENSMUSG00000032680.11	protein_coding	6820408C15Rik	1.54648	1.3366
ENSMUSG00000058794.12	protein_coding	Nfe2	1.54958	2.55441
ENSMUSG00000046410.10	protein_coding	Kcnk6	1.54978	3.81527
ENSMUSG00000031165.6	protein_coding	Was	1.55161	1.34665
ENSMUSG00000028159.14	protein_coding	Dapp1	1.55387	2.54733
ENSMUSG00000056130.10	protein_coding	Ticam2	1.55787	1.71741
ENSMUSG00000029449.11	protein_coding	Rhof	1.56257	1.74657
ENSMUSG00000022876.18	protein_coding	Samsn1	1.5884	2.39664
ENSMUSG00000066026.14	protein_coding	Dhrs3	1.59677	3.10311
ENSMUSG00000079484.12	protein_coding	Phyhd1	1.59736	2.01619
ENSMUSG00000022018.7	protein_coding	Rgcc	1.59911	2.48859
ENSMUSG00000042351.9	protein_coding	Grap2	1.62757	5.41389
ENSMUSG00000018906.14	protein_coding	P4ha2	1.62927	14.7386
ENSMUSG00000040380.14	protein_coding	Cbln3	1.63045	2.60892
ENSMUSG00000020911.14	protein_coding	Krt19	1.63084	2.2108
ENSMUSG00000007379.15	protein_coding	Dennd2c	1.63728	5.4602
ENSMUSG00000074577.9	protein_coding	Ripor3	1.65004	3.02436
ENSMUSG00000009876.13	protein_coding	Cox4i2	1.65391	6.61175
ENSMUSG00000091971.3	protein_coding	Hspa1a	1.66037	2.05287
ENSMUSG00000031997.9	protein_coding	Trpc6	1.67304	2.75944
ENSMUSG00000045319.13	protein_coding	Proser2	1.67966	5.12117
ENSMUSG00000097462.7	lncRNA	9530026P05Rik	1.70689	2.46058
ENSMUSG00000026204.15	protein_coding	Ptprn	1.70726	5.9983
ENSMUSG00000005611.15	protein_coding	Mrvi1	1.71957	2.4051
ENSMUSG00000000731.15	protein_coding	Aire	1.73924	1.61795
ENSMUSG00000029217.16	protein_coding	Tec	1.73979	4.01643
ENSMUSG00000097615.1	lncRNA	Gm2061	1.75145	1.85741
ENSMUSG00000030047.14	protein_coding	Arhgap25	1.76329	2.83815
ENSMUSG00000107655.1	TEC	Gm44220	1.76588	1.34129
ENSMUSG00000070691.10	protein_coding	Runx3	1.76621	2.22501
ENSMUSG00000020108.4	protein_coding	Ddit4	1.76889	2.72081
ENSMUSG00000024168.8	protein_coding	Tmem204	1.77053	6.32065
ENSMUSG00000026475.7	protein_coding	Rgs16	1.77718	3.41997
ENSMUSG00000025902.13	protein_coding	Sox17	1.79215	9.78371
ENSMUSG00000039377.7	protein_coding	Hlx	1.79778	1.44557
ENSMUSG00000028341.9	protein_coding	Nr4a3	1.81372	2.96931
ENSMUSG00000048489.12	protein_coding	Depp1	1.82297	3.42808
ENSMUSG00000020681.14	protein_coding	Ace	1.82556	6.22246
ENSMUSG00000005125.13	protein_coding	Ndrg1	1.83262	1.91653
ENSMUSG00000035459.18	protein_coding	Stab2	1.84772	2.85469
ENSMUSG00000042826.13	protein_coding	Fgf11	1.85051	5.92082
ENSMUSG00000009281.6	protein_coding	Rarres2	1.85278	4.61853
ENSMUSG00000024395.9	protein_coding	Lims2	1.85603	4.09002
ENSMUSG00000010476.14	protein_coding	Ebf3	1.8663	3.06822
ENSMUSG00000048126.16	protein_coding	Col6a3	1.86936	3.97792
ENSMUSG00000052085.7	protein_coding	Dock8	1.87006	7.31953
ENSMUSG00000110656.1	lncRNA	Gm20735	1.88952	1.43959
ENSMUSG00000056220.14	protein_coding	Pla2g4a	1.89071	5.23235
ENSMUSG00000006587.6	protein_coding	Snai3	1.89303	11.8225
ENSMUSG00000045314.5	protein_coding	Sowahb	1.89976	3.53191
ENSMUSG00000022754.6	protein_coding	Tmem45a	1.90865	4.3826
ENSMUSG00000028581.17	protein_coding	Laptm5	1.91434	7.24238
ENSMUSG00000090872.8	protein_coding	Gm3239	1.92512	1.84534
ENSMUSG00000093985.7	protein_coding	Gm10406	1.93819	1.93809
ENSMUSG00000020573.17	protein_coding	Pik3cg	1.94851	1.63748
ENSMUSG00000030742.7	protein_coding	Lat	1.95198	2.63205
ENSMUSG00000081305.1	processed_pseudogene	Gm12879	1.95552	2.52878
ENSMUSG00000029925.13	protein_coding	Tbxas1	1.96801	1.63337
ENSMUSG00000087700.2	lncRNA	Gm15283	1.97355	1.59573
ENSMUSG00000035273.14	protein_coding	Hpse	1.98784	2.5801
ENSMUSG00000047496.6	protein_coding	Rnf152	2.00404	2.41269
ENSMUSG00000021696.9	protein_coding	Elovl7	2.01654	2.79294
ENSMUSG00000055691.5	protein_coding	Gja6	2.01823	2.55682
ENSMUSG00000004933.17	protein_coding	Matk	2.02282	1.32085
ENSMUSG00000034799.16	protein_coding	Unc13a	2.02888	2.51668
ENSMUSG00000070880.10	protein_coding	Gad1	2.0387	3.16961
ENSMUSG00000090698.2	protein_coding	Apold1	2.04201	4.22292
ENSMUSG00000046916.9	protein_coding	Myct1	2.05629	6.80599
ENSMUSG00000024924.14	protein_coding	Vldlr	2.05941	4.66632
ENSMUSG00000003153.10	protein_coding	Slc2a3	2.06499	38.7841
ENSMUSG00000086503.4	lncRNA	Xist	2.07638	9.36711
ENSMUSG00000092274.3	lncRNA	Neat1	2.10846	15.9613
ENSMUSG00000020689.4	protein_coding	Itgb3	2.12827	2.30726
ENSMUSG00000042988.10	protein_coding	Notum	2.14333	1.87506
ENSMUSG00000044364.5	protein_coding	Tmem74b	2.14911	1.55558
ENSMUSG00000039058.11	protein_coding	Ak5	2.15395	1.84534
ENSMUSG00000020427.11	protein_coding	Igfbp3	2.15465	16.8253
ENSMUSG00000054150.12	protein_coding	Syne3	2.1633	2.42525
ENSMUSG00000014813.9	protein_coding	Stc1	2.18247	3.40882
ENSMUSG00000104168.1	lncRNA	Gm38250	2.18423	1.55141
ENSMUSG00000075511.9	lncRNA	1700001L05Rik	2.18666	1.91653
ENSMUSG00000032489.17	protein_coding	Kif9	2.20203	1.55558
ENSMUSG00000073421.6	protein_coding	H2-Ab1	2.23785	11.1083
ENSMUSG00000030134.11	protein_coding	Rasgef1a	2.26307	2.02441
ENSMUSG00000000290.13	protein_coding	Itgb2	2.26654	5.46753
ENSMUSG00000002111.8	protein_coding	Spi1	2.30845	2.29571
ENSMUSG00000031506.11	protein_coding	Ptpn7	2.31853	4.63829
ENSMUSG00000048022.11	protein_coding	Tmem229a	2.33287	3.35121
ENSMUSG00000027765.6	protein_coding	P2ry1	2.33825	6.5492
ENSMUSG00000001506.10	protein_coding	Col1a1	2.34829	7.42744
ENSMUSG00000000244.17	protein_coding	Tspan32	2.35484	6.70772
ENSMUSG00000037124.6	protein_coding	Trim58	2.36365	2.80995
ENSMUSG00000073485.3	lncRNA	H3f3aos	2.37371	4.4101
ENSMUSG00000058715.11	protein_coding	Fcer1g	2.38961	1.68837
ENSMUSG00000035385.5	protein_coding	Ccl2	2.39825	2.17991
ENSMUSG00000030406.7	protein_coding	Gipr	2.4059	4.53493
ENSMUSG00000021367.8	protein_coding	Edn1	2.40859	37.6813
ENSMUSG00000055675.6	protein_coding	Kbtbd11	2.41468	11.3046
ENSMUSG00000027338.16	protein_coding	Prnd	2.41474	14.64
ENSMUSG00000054641.10	protein_coding	Mmrn1	2.42643	2.30186
ENSMUSG00000056145.5	lncRNA	AI504432	2.43106	6.263
ENSMUSG00000071068.7	protein_coding	Treml2	2.43134	2.50108
ENSMUSG00000009614.16	protein_coding	Sardh	2.47683	6.98915
ENSMUSG00000020303.2	protein_coding	Stc2	2.49554	3.86786
ENSMUSG00000039114.16	protein_coding	Nrn1	2.51215	11.4791
ENSMUSG00000003541.6	protein_coding	Ier3	2.52687	3.66129
ENSMUSG00000000489.7	protein_coding	Pdgfb	2.53322	18.7083
ENSMUSG00000027070.14	protein_coding	Lrp2	2.55005	1.73588
ENSMUSG00000074570.14	protein_coding	Cass4	2.55559	2.6168
ENSMUSG00000027220.2	protein_coding	Syt13	2.56128	5.46753
ENSMUSG00000097416.3	lncRNA	Gm26670	2.56261	1.79731
ENSMUSG00000072941.5	protein_coding	Sod3	2.5845	1.60658
ENSMUSG00000031026.15	protein_coding	Trim66	2.58732	1.74657
ENSMUSG00000040009.6	protein_coding	Gnaz	2.59179	2.49148
ENSMUSG00000037336.14	protein_coding	Mfsd2b	2.60139	3.31549
ENSMUSG00000035165.14	protein_coding	Kcne3	2.6111	3.16336
ENSMUSG00000035105.5	protein_coding	Egln3	2.61527	7.12892
ENSMUSG00000039628.9	protein_coding	Hs3st6	2.62675	2.57997
ENSMUSG00000062585.11	protein_coding	Cnr2	2.63172	3.37095
ENSMUSG00000110481.1	TEC	Gm45705	2.64815	3.54155
ENSMUSG00000016756.17	protein_coding	Cmah	2.6746	6.42007
ENSMUSG00000040016.16	protein_coding	Ptger3	2.70706	2.80016
ENSMUSG00000054136.6	protein_coding	Adm2	2.72712	3.9843
ENSMUSG00000027977.15	protein_coding	Ndst3	2.73073	1.44152
ENSMUSG00000047959.4	protein_coding	Kcna3	2.74388	3.54648
ENSMUSG00000033730.4	protein_coding	Egr3	2.75131	3.19507
ENSMUSG00000020787.14	protein_coding	P2rx1	2.78729	6.19349
ENSMUSG00000009248.6	protein_coding	Ascl2	2.80728	3.09641
ENSMUSG00000040280.10	protein_coding	Ndufa4l2	2.81506	13.8921
ENSMUSG00000056380.13	protein_coding	Gpr50	2.86854	1.51895
ENSMUSG00000039457.4	protein_coding	Ppl	2.88954	2.57432
ENSMUSG00000032715.9	protein_coding	Trib3	2.91393	14.4079
ENSMUSG00000059900.14	protein_coding	Tmem40	2.91429	3.55502
ENSMUSG00000024186.15	protein_coding	Rgs11	2.92165	14.3112
ENSMUSG00000064247.14	protein_coding	Plcxd1	2.93538	5.2437
ENSMUSG00000028463.14	protein_coding	Car9	2.94671	6.74199
ENSMUSG00000034664.13	protein_coding	Itga2b	2.96765	3.40882
ENSMUSG00000046080.17	protein_coding	Clec9a	2.97754	3.26461
ENSMUSG00000050370.5	protein_coding	Ch25h	2.97952	2.48967
ENSMUSG00000050473.5	protein_coding	Slc35d3	2.99881	8.81737
ENSMUSG00000050967.5	protein_coding	Creg2	3.00174	3.92895
ENSMUSG00000079033.10	protein_coding	Mef2b	3.0138	1.74575
ENSMUSG00000040703.11	protein_coding	Cyp2s1	3.03077	9.58318
ENSMUSG00000037010.7	protein_coding	Apln	3.05183	12.5773
ENSMUSG00000050359.7	protein_coding	Sprr1a	3.06445	2.23987
ENSMUSG00000042345.15	protein_coding	Ubash3a	3.08823	4.08888
ENSMUSG00000034156.16	protein_coding	Tspoap1	3.10009	7.31047
ENSMUSG00000027636.11	protein_coding	Sla2	3.12407	5.947
ENSMUSG00000049493.13	protein_coding	Pls1	3.14079	6.95211
ENSMUSG00000048217.11	protein_coding	Nags	3.14275	4.83038
ENSMUSG00000050147.9	protein_coding	F2rl3	3.1559	5.81183
ENSMUSG00000039109.16	protein_coding	F13a1	3.20132	3.53544
ENSMUSG00000075304.2	protein_coding	Sp5	3.23269	2.20937
ENSMUSG00000038560.7	protein_coding	Sp6	3.23617	2.56744
ENSMUSG00000031297.14	protein_coding	Slc7a3	3.23691	7.83578
ENSMUSG00000025515.15	protein_coding	Muc2	3.24509	10.8203
ENSMUSG00000028943.18	protein_coding	Espn	3.24726	7.31047
ENSMUSG00000050675.7	protein_coding	Gp1ba	3.28215	4.50337
ENSMUSG00000030263.13	protein_coding	Lrmp	3.29581	8.35183
ENSMUSG00000026778.13	protein_coding	Prkcq	3.30472	12.0657
ENSMUSG00000024511.15	protein_coding	Rab27b	3.31768	4.09253
ENSMUSG00000040152.8	protein_coding	Thbs1	3.33509	5.67555
ENSMUSG00000028031.6	protein_coding	Dkk2	3.34137	5.57285
ENSMUSG00000056856.13	protein_coding	Jakmip3	3.35133	2.68279
ENSMUSG00000093938.2	protein_coding	Evi2b	3.3811	2.49629
ENSMUSG00000034116.17	protein_coding	Vav1	3.4176	7.88634
ENSMUSG00000039934.12	protein_coding	Gsap	3.41796	4.22292
ENSMUSG00000030137.8	protein_coding	Tuba8	3.42908	3.53544
ENSMUSG00000015879.8	protein_coding	Fam184b	3.49678	4.36776
ENSMUSG00000001510.8	protein_coding	Dlx3	3.50188	5.65712
ENSMUSG00000059336.14	protein_coding	Slc14a1	3.53204	2.87271
ENSMUSG00000032487.8	protein_coding	Ptgs2	3.54856	4.95037
ENSMUSG00000040258.6	protein_coding	Nxph4	3.60026	2.83039
ENSMUSG00000098112.7	protein_coding	Bin2	3.62512	4.67447
ENSMUSG00000024965.9	protein_coding	Fermt3	3.6405	4.30706
ENSMUSG00000022372.14	protein_coding	Sla	3.64887	4.00097
ENSMUSG00000037411.10	protein_coding	Serpine1	3.65944	6.43709
ENSMUSG00000020788.15	protein_coding	Atp2a3	3.67877	4.60033
ENSMUSG00000078810.4	protein_coding	Gp6	3.68569	6.77339
ENSMUSG00000034452.7	protein_coding	Slc24a1	3.69735	3.75113
ENSMUSG00000030707.15	protein_coding	Coro1a	3.74149	12.0475
ENSMUSG00000051401.7	protein_coding	Kctd16	3.83386	4.03112
ENSMUSG00000118202.1	lncRNA	AC127249.1	3.86131	3.02643
ENSMUSG00000026579.8	protein_coding	F5	3.97076	5.68026
ENSMUSG00000006389.13	protein_coding	Mpl	3.97098	4.58811
ENSMUSG00000050761.4	protein_coding	Gp1bb	3.98078	7.87273
ENSMUSG00000022148.16	protein_coding	Fyb	4.05293	8.83994
ENSMUSG00000030159.15	protein_coding	Clec1b	4.12484	5.46753
ENSMUSG00000024500.19	protein_coding	Ppp2r2b	4.31234	4.52403
ENSMUSG00000034891.13	protein_coding	Sncb	4.34032	9.34038
ENSMUSG00000051397.5	protein_coding	Tacstd2	4.36501	2.92222
ENSMUSG00000073414.8	protein_coding	Mpig6b	4.41582	2.55733
ENSMUSG00000031264.13	protein_coding	Btk	4.43206	3.54149
ENSMUSG00000016255.5	protein_coding	Tubb1	4.45253	6.99266
ENSMUSG00000027313.3	protein_coding	Chac1	4.51133	8.93839
ENSMUSG00000026357.3	protein_coding	Rgs18	4.51154	7.92349
ENSMUSG00000112963.1	lncRNA	Gm6093	4.55559	4.3036
ENSMUSG00000048827.12	protein_coding	Pkd1l3	4.62959	6.73388
ENSMUSG00000000320.10	protein_coding	Alox12	4.68699	6.37273
ENSMUSG00000035183.14	protein_coding	Slc24a5	4.72718	6.10927
ENSMUSG00000030054.4	protein_coding	Gp9	4.81294	9.41147
ENSMUSG00000034028.16	protein_coding	Cd226	4.84843	6.23346
ENSMUSG00000033227.7	protein_coding	Wnt6	4.9095	2.59659
ENSMUSG00000072822.2	protein_coding	BC061212	4.9176	1.94419
ENSMUSG00000021675.4	protein_coding	F2rl2	4.96471	6.28932
ENSMUSG00000047953.7	protein_coding	Gp5	4.96769	14.1223
ENSMUSG00000020120.15	protein_coding	Plek	5.04651	7.89056
ENSMUSG00000034923.9	protein_coding	Ly6g6f	5.04663	9.44887
ENSMUSG00000032089.16	protein_coding	Il10ra	5.0926	5.97062
ENSMUSG00000002699.13	protein_coding	Lcp2	5.13211	16.0948
ENSMUSG00000097993.7	lncRNA	Ptprv	5.13241	3.16111
ENSMUSG00000029372.7	protein_coding	Ppbp	5.18398	12.5982
ENSMUSG00000023993.7	protein_coding	Treml1	5.23416	5.57285
ENSMUSG00000029373.7	protein_coding	Pf4	5.68433	9.64314
ENSMUSG00000096230.4	protein_coding	Gm16429	5.70423	3.63615
ENSMUSG00000094560.1	protein_coding	A430089I19Rik	5.77291	4.34146
ENSMUSG00000108929.2	protein_coding	Cc2d2b	5.91506	5.97062

## Sheet: Fig 3B
Regulation in Flnc gKO	Name	-log10(adjusted p-value)	Type
Upregulated	wound healing	30.1427	Biological Process
	blood coagulation	28.2396	Biological Process
	cell activation	28.0496	Biological Process
	anchoring junction	16.762	Cellular Component
	secretory granule	12.0665	Cellular Component
	actin cytoskeleton	10.4584	Cellular Component
	cell adhesion molecule binding	9.69465	Molecular Function
	dioxygenase activity	7.21254	Molecular Function
	protein-containing complex binding	7.08672	Molecular Function
	Platelet activation, signaling and aggregation	24.6747	REACTOME Pathway
	Hemostasis	21.452	REACTOME Pathway
	Platelet degranulation	13.0059	REACTOME Pathway
Downregulated	cardiac chamber morphogenesis	4.78781	Biological Process
	blood circulation	2.52724	Biological Process
	circulatory system process	2.48678	Biological Process
	actin cytoskeleton	1.12726	Cellular Component
	sarcomere	1.00174	Cellular Component
	Hsp90 protein binding	1.9393	Molecular Function

## Sheet: S2B Fig
Ctrl (E8.5)	Flnc gKO (E8.5)	Ctrl (E9.5)	Flnc gKO (E9.5)	Ctrl (E10.5)	Flnc gKO (E10.5)
6.07735	7.8125	3.82979	1.75824	1.84211	0.884956
7.22222	10.219	4.74227	2.92793	1.55642	1.22951
7.65027	7.63889	3.67816	3.26409	2.03822	0.84507
10.9091	7.82609	2.5	2.46914	1.38018	0.917431
13.8756	13.9535	1.77384	2.85036	2.40453	0.831947
9.34959	10.8527	2.7088	1.51515	1.7199	0.715564
10.8696	8.66142	1.87793	2.29885	1.0551	0.361011
8.10811	9.48276	1.1236	2.15827	1.58395	0.365631
15.2542	11.2426	1.78571	2.54958	1.75219	0.97561
12	9.27835	3.4398	2.39234	1.41718	0.252525
10.6061	10.4603	2.88462	1.99005	2.24274	0.560224
10.4895	8.69565	2.28311	2.29592	2.22883	0.413223

## Sheet: S2C Fig
Ctrl (E8.5)	Flnc gKO (E8.5)	Ctrl (E9.5)	Flnc gKO (E9.5)	Ctrl (E10.5)	Flnc gKO (E10.5)
0	0.847458	0.407332	0.224719	0.107991	0.970874
0	0	0.630252	0.23753	0.106383	3.21285
0	0.578035	0.19802	0.247525	0.342075	4.21941
0	0	0.472813	0.262467	0.3367	4
0	0	0.221729	1.38889	0.123609	0.680272
0	0	0.402414	0.265957	0.129702	0.4
0	0	0.238095	0.252525	0.121507	0.902527
0	0	0.606061	0.251889	0	0.359066
0	0.671141	0.19802	0.39604	0.128535	1.11607
0	0	0	0	0.124378	0.961538
0	0	0	0	0.110254	1.08865
0	0	0	0.471698	0.323276	0.506329
